# Supplementary material for: TIMELESS Promotes LUAD Growth via Suppressing Transferrin-Mediated Ferroptosis and Reprograms the Tumor Microenvironment against Anti-PD-1 Immunotherapy
Source: Cancer Commun (Lond). 2026 Feb 3;46:0009. doi: 10.34133/cancomm.0009 (PMC12864654; doi:10.34133/cancomm.0009)
Supplement: Supplementary 1 — Tables S1 to S8 Figs. S1 to S19 [file cancomm.0009.f1.zip]

Archive with 2 entries (2 files):
- CANCOMM-D-25-00338_R1_supplementary Table_final.xlsx
- CANCOMM-D-25-00338_R1_supplementary_final.pdf
