# Supplementary material for: TIMELESS Promotes LUAD Growth via Suppressing Transferrin-Mediated Ferroptosis and Reprograms the Tumor Microenvironment against Anti-PD-1 Immunotherapy
Source: Cancer Commun (Lond). 2026 Feb 3;46:0009. doi: 10.34133/cancomm.0009 (PMC12864654; doi:10.34133/cancomm.0009)
Supplement: Supplementary 1 — Tables S1 to S8 Figs. S1 to S19 [file cancomm.0009.f1.zip › CANCOMM-D-25-00338_R1_supplementary Table_final.xlsx]

## Sheet: Table S1
Supplementary Table S1. Clinicopathological characteristics of LUAD patients in cohort 1 (n = 90).
Paired sample type	Operation date	Last follow-up date	Survival status	Overall survival (months)	Sex	Age (years)	Pathological grade	Tumor size (cm)*	TNM stage	T stage	N stage	M stage	AJCC stage (The eighth edition of clinical staging)
Cancer / paracancerous	2013-12-02	2019-06-03	die	66	Female	58	2	3.5 × 3	T2aN0M0	T2a	N0	M0	Ib
Cancer / paracancerous	2013-12-12	2015-12-23	die	24	Male	62	2	3 × 2.5	T1cN1M0	T1c	N1	M0	IIb
Cancer / paracancerous	2013-12-19	2021-12-01	survival	95	Male	49	2-3	5 × 3.5	T2bN1M0	T2b	N1	M0	IIb
Cancer / paracancerous	2013-12-25	2014-03-10	die	2	Female	64	2	3 × 2.5	T1cN2M0	T1c	N2	M0	IIIa
Cancer / paracancerous	2013-12-30	2021-12-01	survival	95	Female	61	2	2.5 × 2.5	T1cN0M0	T1c	N0	M0	Ia3
Cancer / paracancerous	2013-12-31	2018-05-07	die	52	Female	63	1-2	2 × 2	T1bN0M0	T1b	N0	M0	Ia2
Cancer / paracancerous	2014-01-02	2021-12-01	survival	94	Male	67	2	5 × 3 × 2.5	T2bN0M0	T2b	N0	M0	IIa
Cancer / paracancerous	2014-01-02	2021-12-01	survival	94	Female	62	2	3	T1cN0M0	T1c	N0	M0	Ia3
Cancer / paracancerous	2014-01-02	2021-01-06	die	84	Female	62	2	2.5	T1cN0M0	T1c	N0	M0	Ia3
Cancer / paracancerous	2014-01-03	2016-01-15	die	24	Male	72	3	6 × 6	T3N1M0	T3	N1	M0	IIIa
Cancer / paracancerous	2014-05-20	2021-12-01	survival	90	Female	53	2-3	2 × 2	T1bN1M0	T1b	N1	M0	IIb
Cancer / paracancerous	2014-06-02	2015-08-13	die	14	Male	71	2-3	9.5 × 6	T4N0M0	T4	N0	M0	IIIa
Cancer / paracancerous	2014-06-03	2021-12-01	survival	89	Female	48	2	2 × 1.5	T1bN1M0	T1b	N1	M0	IIb
Cancer / paracancerous	2014-06-03	2021-12-01	survival	89	Male	59	2	2	T1bN0M0	T1b	N0	M0	Ia2
Cancer / paracancerous	2014-06-04	2021-12-01	survival	89	Male	67	2	3.5 × 3	T2aN0M0	T2a	N0	M0	Ib
Cancer / paracancerous	2014-06-05	2016-09-22	die	27	Male	71	2	4 × 3 × 3	T2aN1M0	T2a	N1	M0	IIb
Cancer / paracancerous	2014-06-05	2015-12-07	die	18	Male	58	2-3	4.5 × 3.5 × 3	T2bN0M0	T2b	N0	M0	IIa
Cancer / paracancerous	2014-06-05	2016-08-15	die	26	Female	44	2	2 × 1.5 × 1	T1bN2M0	T1b	N2	M0	IIIa
Cancer / paracancerous	2014-06-05	2017-08-02	die	37	Female	68	1-2	4 × 3 × 2	T2aN0M0	T2a	N0	M0	Ib
Cancer / paracancerous	2014-06-06	2020-04-16	die	70	Female	66	1-2	3 × 2.5	T1cN0M0	T1c	N0	M0	Ia3
Cancer / paracancerous	2014-06-12	2018-06-18	die	48	Male	50	2	2.8 × 2.5	T1cN1M0	T1c	N1	M0	IIb
Cancer / paracancerous	2014-06-17	2018-10-19	die	52	Female	66	2	3 × 2	T1cN0M0	T1c	N0	M0	Ia3
Cancer / paracancerous	2014-06-23	2019-07-07	die	60	Female	48	2	2.5 × 2	T1cN0M0	T1c	N0	M0	Ia3
Cancer / paracancerous	2014-06-23	2016-12-20	die	29	Male	60	2-3	4 × 3.5	T2aN0M0	T2a	N0	M0	Ib
Cancer / paracancerous	2014-11-04	2021-12-01	survival	84	Female	62	1	3 × 2	T1cN0M0	T1c	N0	M0	Ia3
Cancer / paracancerous	2014-11-04	2021-12-01	survival	84	Male	46	1-2	2 × 2	T1bN0M0	T1b	N0	M0	Ia2
Cancer / paracancerous	2014-11-10	2016-11-28	die	24	Male	69	2-3	2.5 × 2; 4 × 2.5	T2aN2M0	T2a	N2	M0	IIIa
Cancer / paracancerous	2014-11-10	2016-02-04	die	14	Male	67	2	3 × 2.5	T1cN1M0	T1c	N1	M0	IIb
Cancer / paracancerous	2014-11-10	2016-09-17	die	22	Female	54	2	4 × 3; 1 × 0.5	T2aN2M0	T2a	N2	M0	IIIa
Cancer / paracancerous	2014-11-11	2016-12-07	die	24	Male	72	2	2.5 × 1.5	T1cN0M0	T1c	N0	M0	Ia3
Cancer / paracancerous	2014-11-18	2020-03-12	die	63	Female	65	2	3 × 2	T1cN0M0	T1c	N0	M0	Ia3
Cancer / paracancerous	2014-11-18	2017-02-04	die	26	Male	74	2	17 × 12	T4N0M0	T4	N0	M0	IIIa
Cancer / paracancerous	2014-11-18	2021-12-01	survival	84	Male	70	2-3	2 × 1.5	T1bN0M0	T1b	N0	M0	Ia2
Cancer / paracancerous	2014-11-24	2021-12-01	survival	84	Male	47	2-3	2	T1bN2M0	T1b	N2	M0	IIIa
Cancer / paracancerous	2014-11-24	2021-12-01	survival	84	Male	61	2	2 × 1	T1bN0M0	T1b	N0	M0	Ia2
Cancer / paracancerous	2014-11-25	2019-03-27	die	52	Female	66	1-2	4.5 × 2.5	T2bN0M0	T2b	N0	M0	IIa
Cancer / paracancerous	2014-11-26	2017-01-10	die	25	Male	62	2-3	4.5 × 3.5	T2bN2M0	T2b	N2	M0	IIIa
Cancer / paracancerous	2014-11-27	2021-12-01	survival	84	Male	37	2	2.5 × 2.5 × 2	T1cN1M0	T1c	N1	M0	IIb
Cancer / paracancerous	2014-12-01	2017-12-23	die	36	Female	66	2	1.5 × 1	T1bN0M0	T1b	N0	M0	Ia2
Cancer / paracancerous	2014-12-02	2017-12-11	die	36	Male	44	2	2 × 1.5	T1bN0M0	T1b	N0	M0	Ia2
Cancer / paracancerous	2014-12-02	2017-01-12	die	25	Female	42	2	4 × 4; 4 × 2.5	T2aN1M0	T2a	N1	M0	IIb
Cancer / paracancerous	2014-12-04	2015-07-27	die	7	Male	57	2-3	1.5	T1bN0M0	T1b	N0	M0	Ia2
Cancer / paracancerous	2014-12-05	2021-12-01	survival	83	Male	67	3	2.5 × 2.5	T1cN0M0	T1c	N0	M0	Ia3
Cancer / paracancerous	2014-12-08	2021-12-01	survival	83	Female	72	1-2	5 × 3	T2bN0M0	T2b	N0	M0	IIa
Cancer / paracancerous	2014-12-09	2016-07-22	die	19	Male	49	2-3	3.5 × 3	T2aN0M0	T2a	N0	M0	Ib
Cancer / paracancerous	2014-12-10	2017-07-13	die	31	Female	67	2	4 × 3	T2aN0M0	T2a	N0	M0	Ib
Cancer / paracancerous	2014-12-11	2017-12-29	die	36	Female	46	3	4.5 × 3.5	T2bN3M0	T2b	N3	M0	IIIb
Cancer / paracancerous	2014-12-11	2018-06-04	die	41	Male	53	2	3 × 2	T1cN0M0	T1c	N0	M0	Ia3
Cancer / paracancerous	2014-12-11	2021-12-01	survival	83	Male	47	2	6 × 4	T3N2M0	T3	N2	M0	IIIb
Cancer / paracancerous	2014-12-15	2021-12-01	survival	83	Male	65	2	5 × 2.3	T2bN0M0	T2b	N0	M0	IIa
Cancer / paracancerous	2014-12-16	2021-12-01	survival	83	Female	57	2	1.2	T1bN0M0	T1b	N0	M0	Ia2
Cancer / paracancerous	2014-12-17	2015-05-25	die	5	Male	65	2	3.5 × 3	T2aN3M0	T2a	N3	M0	IIIb
Cancer / paracancerous	2014-12-22	2015-08-18	die	7	Male	70	2-3	4 × 2	T2aN1M0	T2a	N1	M0	IIb
Cancer / paracancerous	2014-12-23	2017-06-30	die	30	Male	75	2	8 × 5	T4N0M0	T4	N0	M0	IIIa
Cancer / paracancerous	2014-12-23	2017-01-28	die	25	Male	68	2-3	3 × 2	T1cN1M0	T1c	N1	M0	IIb
Cancer / paracancerous	2014-12-23	2016-09-15	die	20	Male	49	2	6 × 5	T3N0M0	T3	N0	M0	IIb
Cancer / paracancerous	2014-12-25	2017-02-07	die	25	Male	58	3	7 × 6 × 1.5	T3N1M0	T3	N1	M0	IIIa
Cancer / paracancerous	2014-12-26	2017-07-10	die	30	Male	48	2-3	5 × 3	T2bN0M0	T2b	N0	M0	IIa
Cancer / paracancerous	2014-12-29	2021-12-01	survival	83	Female	51	2	4 × 4	T2aN2M0	T2a	N2	M0	IIIa
Cancer / paracancerous	2014-12-29	2021-12-01	survival	83	Female	71	1-2	2 × 2	T1bN0M0	T1b	N0	M0	Ia2
Cancer / paracancerous	2015-01-07	2016-07-17	die	18	Male	51	3	3 × 2	T1cN0M0	T1c	N0	M0	Ia3
Cancer / paracancerous	2015-01-09	2019-04-23	die	51	Female	51	2	3 × 2	T1cN0M0	T1c	N0	M0	Ia3
Cancer / paracancerous	2015-01-09	2016-07-01	die	17	Female	58	2	4 × 3	T2aN2M0	T2a	N2	M0	IIIa
Cancer / paracancerous	2015-01-09	2020-07-09	die	66	Male	67	3	2.5 × 2	T1cN0M0	T1c	N0	M0	Ia3
Cancer / paracancerous	2015-01-10	2019-04-10	die	51	Female	60	1	2.5 × 2	T1cN0M0	T1c	N0	M0	Ia3
Cancer / paracancerous	2015-01-13	2020-11-04	die	69	Female	68	2	2.5 × 2.5	T1cN0M0	T1c	N0	M0	Ia3
Cancer / paracancerous	2015-01-13	2021-12-01	survival	82	Male	50	2	2.3 × 2	T1cN0M0	T1c	N0	M0	Ia3
Cancer / paracancerous	2015-01-14	2021-12-01	survival	82	Female	53	2	2 × 2	T1bN0M0	T1b	N0	M0	Ia2
Cancer / paracancerous	2015-01-19	2021-12-01	survival	82	Male	62	2	2 × 1.5	T1bN0M0	T1b	N0	M0	Ia2
Cancer / paracancerous	2015-01-19	2021-12-01	survival	82	Male	59	2	2.5 × 2	T1cN1M0	T1c	N1	M0	IIb
Cancer / paracancerous	2015-01-22	2016-03-09	die	13	Female	64	2	4.5 × 4	T2bN2M0	T2b	N2	M0	IIIa
Cancer / paracancerous	2015-02-09	2019-04-09	die	50	Male	60	2	3 × 2	T1cN0M0	T1c	N0	M0	Ia3
Cancer / paracancerous	2015-02-10	2018-07-18	die	41	Male	53	2	5 × 3	T2bN1M0	T2b	N1	M0	IIb
Cancer / paracancerous	2015-03-03	2017-01-24	die	22	Female	68	2	6 × 4	T3N0M0	T3	N0	M0	IIb
Cancer / paracancerous	2015-03-05	2017-04-06	die	25	Female	40	2	3.5 × 3	T2aN2M0	T2a	N2	M0	IIIa
Cancer / paracancerous	2015-03-07	2017-07-31	die	28	Female	56	2-3	3.5 × 2.5	T2aN1M0	T2a	N1	M0	IIb
Cancer / paracancerous	2015-03-18	2021-12-01	survival	80	Male	59	2	3 × 2	T1cN0M0	T1c	N0	M0	Ia3
Cancer / paracancerous	2015-03-23	2021-12-01	survival	80	Female	60	2	2.5 × 1.5	T1cN0M0	T1c	N0	M0	Ia3
Cancer / paracancerous	2015-03-23	2016-08-31	die	17	Male	79	3	4 × 3	T2aN1M0	T2a	N1	M0	IIb
Cancer / paracancerous	2015-03-25	2021-12-01	survival	80	Female	72	3	4 × 4	T2aN2M0	T2a	N2	M0	IIIa
Cancer / paracancerous	2015-03-31	2019-12-06	die	56	Male	61	2	2 × 2	T1bN0M0	T1b	N0	M0	Ia2
Cancer / paracancerous	2015-04-03	2016-09-16	die	17	Male	70	3	6 × 4	T3N2M0	T3	N2	M0	IIIb
Cancer / paracancerous	2015-04-03	2020-09-17	die	65	Female	57	2	1.4 × 2.5	T1bN0M0	T1b	N0	M0	Ia2
Cancer / paracancerous	2015-04-13	2021-12-01	survival	79	Female	59	2	2 × 2	T1bN0M0	T1b	N0	M0	Ia2
Cancer / paracancerous	2015-04-13	2021-12-01	survival	79	Male	50	2	2.5 × 2	T1cN0M0	T1c	N0	M0	Ia3
Cancer / paracancerous	2015-06-16	2021-12-01	survival	77	Female	50	2	3 × 3	T1cN1M0	T1c	N1	M0	IIb
Cancer / paracancerous	2015-06-16	2019-07-16	die	49	Female	69	2	2.5	T1cN0M0	T1c	N0	M0	Ia3
Cancer / paracancerous	2015-07-06	2019-11-27	die	52	Female	60	3	3	T1cN0M0	T1c	N0	M0	Ia3
Cancer / paracancerous	2015-07-06	2016-06-14	die	11	Female	65	2	7 × 6	T3N0M0	T3	N0	M0	IIb
Cancer / paracancerous	2015-07-20	2021-12-01	survival	76	Male	52	3	2.5	T1cN1M0	T1c	N1	M0	IIb
Abbreviations: AJCC, American Joint Committee on Cancer; M stage, Metastasis stage; N stage, Node stage; NA, Not available; T stage, Tumor stage; TNM, Tumor, Node, Metastasis.
*Tumor size are presented as length, length × width, or length × width × depth. All values are raw measurements.

## Sheet: Table S2
Supplementary Table S2. Clinicopathological characteristics of LUAD patients in cohort 2 (n = 92).
Paired sample type	Operation date	Survival status	Last follow-up date	Overall survival (months)	Sex	Age (years)	Pathological grade	Tumor size (cm)*	T stage	N stage	M stage	AJCC stage (The eighth edition of clinical staging)	PD-L1 expression score
Cancer / paracancerous	2008-01-15	survival	2014-03-01	NA	Female	57	Ⅰ-Ⅱ	NA	NA	NA	M0	NA	1
Cancer / paracancerous	2008-02-26	die	2011-01-27	35	Female	63	Ⅱ	NA	NA	NA	M0	NA	1
Cancer / paracancerous	2008-04-07	survival	2014-03-01	NA	Male	51	Ⅱ	NA	NA	NA	M0	NA	0
Cancer / paracancerous	2008-07-14	die	2010-03-09	20	Female	55	Ⅱ	NA	NA	NA	M0	NA	0
Cancer / paracancerous	2008-07-15	survival	2014-03-01	NA	Male	53	Ⅱ	NA	NA	NA	M0	NA	0
Cancer / paracancerous	2009-04-14	survival	2014-03-01	NA	Female	73	Ⅱ	NA	NA	NA	M0	NA	1
Cancer / paracancerous	2009-06-17	die	2010-05-20	11	Female	56	Ⅱ	5 × 4.5 × 3	T2a	N0	M0	1	1
Cancer / paracancerous	2009-06-19	survival	2014-03-01	NA	Female	73	Ⅱ	NA	NA	N0	M0	NA	0
Cancer / paracancerous	2009-07-13	survival	2016-07-08 14:24:00	83	Female	60	Ⅲ	3.5 × 3 × 2.5	T2a	N1	M0	2	NA
Cancer / paracancerous	2009-07-14	die	2012-11-07	40	Female	68	Ⅱ-Ⅲ	3 × 2.5 × 2	T3	N2	M0	3	1
Cancer / paracancerous	2009-07-31	die	2016-06-18	83	Male	76	Ⅰ-Ⅱ	4 × 3.2 × 2.5	T2a	N0	M0	1	1
Cancer / paracancerous	2009-07-30	die	2013-02-09	43	Male	65	Ⅱ	2 × 2 × 1.7	T1	N0	M0	1	0.5
Cancer / paracancerous	2009-09-28	die	2011-01-28	16	Male	72	Ⅱ	3 × 2 × 2	T2a	N2	M0	3	0.5
Cancer / paracancerous	2009-10-29	die	2013-08-16	46	Female	53	Ⅰ-Ⅲ	2 × 2 × 1.5	T1	N1	M0	2	1
Cancer / paracancerous	2009-10-05	survival	2014-03-01	NA	Male	66	Ⅱ	NA	NA	NA	M0	NA	0.5
Cancer / paracancerous	2009-10-26	survival	2010-06-03	NA	Female	76	Ⅱ	NA	NA	NA	M0	NA	0.5
Cancer / paracancerous	2009-11-03	die	2012-07-26	33	Male	57	Ⅱ	4 × 3 × 2	T2a	N0	M1	4	0.5
Cancer / paracancerous	2009-12-05	die	2010-04-06	4	Male	77	Ⅱ-Ⅲ	2 × 1.5 × 1	T1	N2	M0	3	1
Cancer / paracancerous	2009-12-15	die	2013-03-12	39	Male	52	Ⅱ	4 × 3.5 × 3.5	T2a	N0	M0	1	0
Cancer / paracancerous	2009-12-15	die	2010-05-10	5	Male	69	Ⅲ	7 × 4.5 × 3.5	T4	N0	M0	3	0.5
Cancer / paracancerous	2009-12-25	survival	2014-03-01	NA	Male	59	Ⅱ-Ⅲ	NA	NA	NA	M0	NA	0.5
Cancer / paracancerous	2010-01-05	die	2010-10-26	9	Male	76	Ⅱ-Ⅲ	3 × 2.5 × 2	T2a	N0	M0	1	1
Cancer / paracancerous	2010-01-14	die	2012-02-27	25	Female	71	Ⅱ	4 × 3.5 × 3	T2a	N0	M0	1	0
Cancer / paracancerous	2010-04-26	die	2011-01-28	9	Male	53	Ⅲ	9 × 5.5 × 4	T4	NA	M0	3	0
Cancer / paracancerous	2010-05-11	survival	2016-07-08 14:24:00	73	Female	68	Ⅱ-Ⅲ	5 × 4 × 4	T2a	N1	M0	2	0.5
Cancer / paracancerous	2010-05-25	survival	2016-07-08 14:24:00	73	Male	54	Ⅰ-Ⅱ	6 × 5.5 × 4	T2b	N0	M0	2	0
Cancer / paracancerous	2010-06-09	survival	2016-07-08 14:24:00	72	Female	61	Ⅱ	2.5 × 2.5 × 2	T1	N0	M0	1	1
Cancer / paracancerous	2010-06-11	die	2011-06-30	12	Male	57	Ⅱ-Ⅲ	4 × 4 × 2.5	T2a	NA	M0	23	0.5
Cancer / paracancerous	2010-07-15	die	2010-12-14	5	Male	86	Ⅱ	1.5 × 1.5 × 1	T1	N1	M0	2	NA
Cancer / paracancerous	2010-07-21	die	2012-03-16	20	Male	70	Ⅱ-Ⅲ	9 × 6 × 4	T3	N0	M0	2	0
Cancer / paracancerous	2010-07-30	survival	2016-07-08 14:24:00	71	Male	73	Ⅰ-Ⅱ	3 × 3 × 2	T1	N0	M0	1	0.5
Cancer / paracancerous	2010-08-23	survival	2016-07-08 14:24:00	70	Female	69	Ⅱ	2.8 × 2 × 1.5	T1	N0	M0	1	NA
Cancer / paracancerous	2010-09-13	die	2013-06-01	33	Female	64	Ⅱ-Ⅲ	NA	NA	NA	M0	NA	NA
Cancer / paracancerous	2010-09-13	die	2014-08-15	47	Female	56	Ⅱ	3.5 × 2.5 × 2	T2a	N2	M0	3	1.5
Cancer / paracancerous	2010-10-28	die	2014-04-20	42	Male	54	Ⅱ-Ⅲ	5 × 2.5 × 2	T2a	NA	M0	23	1.25
Cancer / paracancerous	2010-11-02	die	2013-07-18	32	Female	62	Ⅱ	5 × 3.5 × 3.5	T2a	N1	M0	2	1
Cancer / paracancerous	2010-11-25	survival	2015-07-08 19:12:00	67	Female	73	Ⅱ-Ⅲ	3.5 × 2.5 × 2	T2a	NA	M0	NA	0.5
Cancer / paracancerous	2010-12-09	die	2012-10-13	22	Male	73	Ⅱ	5 × 3.5 × 2.5	T2a	N0	M0	1	0
Cancer / paracancerous	2010-12-16	die	2013-03-09	27	Male	52	Ⅱ-Ⅲ	3 × 3 × 2	T1	NA	M0	23	1
Cancer / paracancerous	2010-12-21	survival	2016-07-08 19:12:00	66	Female	55	Ⅱ	3 × 2.5 × 2	T1	N0	M0	1	0
Cancer / paracancerous	2010-12-31	die	2014-10-30	46	Male	63	Ⅰ-Ⅱ	4.5 × 3 × 1.5	T2a	N0	M0	1	0.5
Cancer / paracancerous	2011-01-12	survival	2016-07-05 02:24:00	NA	Male	53	Ⅱ	2.2 × 2 × 1.5	T1	N2	M0	3	NA
Cancer / paracancerous	2011-01-13	die	2012-05-14	16	Male	49	Ⅱ	7 × 4 × 4; 6 × 4 × 3.5	T3-4	NA	M0	3	0
Cancer / paracancerous	2011-01-19	die	2011-09-13	8	Male	60	Ⅲ	7 × 6 × 4	T2b	N1	M0	2	1.5
Cancer / paracancerous	2011-02-01	survival	2015-07-08 19:12:00	64	Male	54	Ⅰ-Ⅱ	2 × 2 × 2	T1	N0	M0	1	0.5
Cancer / paracancerous	2011-03-16	die	2011-12-26	9	Male	70	Ⅱ	4.5 × 4.5 × 4	T2a	NA	M0	23	0.5
Cancer / paracancerous	2011-04-21	survival	2016-07-08 19:12:00	62	Male	59	Ⅲ	4 × 4 × 3.5	T2a	N0	M0	1	1
Cancer / paracancerous	2011-04-22	survival	2016-07-08 19:12:00	62	Male	61	Ⅱ-Ⅲ	7 × 3 × 3	T2b	N1	M0	2	0.5
Cancer / paracancerous	2011-06-17	die	2014-09-25	39	Female	66	Ⅱ-Ⅲ	4 × 3 × 2	T2a	N1	M0	2	1
Cancer / paracancerous	2011-08-05	die	2015-02-18	42	Female	50	Ⅱ	0.2 × 0.2 × 0.2; 3 × 2.5 × 2; 0.6 × 0.5 × 0.5	T4	NA	M0	3	0.5
Cancer / paracancerous	2011-08-09	survival	2016-07-08 19:12:00	58	Male	44	Ⅱ	2.5 × 2 × 2	T1	N0	M0	1	0.5
Cancer / paracancerous	2011-08-09	die	2011-12-05	4	Female	52	Ⅱ	2.5 × 2 × 1.5	T1	N0	M0	1	1.5
Cancer / paracancerous	2011-08-24	die	2013-06-19	22	Male	74	Ⅲ	9 × 7 × 5	T3	NA	M0	3	0.5
Cancer / paracancerous	2011-09-15	survival	2016-07-08 19:12:00	57	Male	62	Ⅱ	3.5 × 3 × 3	T2a	N0	M0	1	1
Cancer / paracancerous	2011-10-11	die	2012-12-24	14	Male	60	Ⅱ	2 × 2 × 1.5	T1	NA	M0	NA	0.5
Cancer / paracancerous	2011-10-13	survival	2016-07-08 19:12:00	56	Female	51	Ⅱ-Ⅲ	6 × 5 × 5	T2b	N1	M0	2	0.5
Cancer / paracancerous	2011-11-01	die	2012-06-14	7	Male	79	Ⅱ	4 × 3 × 2	T2a	N0	M0	1	0.5
Cancer / paracancerous	2011-11-09	survival	2016-07-08 19:12:00	55	Female	62	Ⅱ	3 × 2 × 2; 1 × 1 × 0.8	T4	NA	M0	3	0.5
Cancer / paracancerous	2011-11-18	die	2014-02-21	27	Male	63	Ⅱ	2 × 2 × 2	T1	NA	M0	23	1
Cancer / paracancerous	2011-11-28	survival	2014-03-01	NA	Male	75	Ⅰ-Ⅲ	5 × 3.5 × 3	T2a	N0	M0	1	0.5
Cancer / paracancerous	2011-12-01	survival	2015-07-08 19:12:00	54	Male	62	Ⅱ	9 × 7 × 3.5	T3	N0	M0	2	0.5
Cancer / paracancerous	2011-12-21	survival	2016-07-08 19:12:00	54	Female	66	Ⅱ	2 × 1.5 × 1.5	T1	N0	M0	1	1
Cancer / paracancerous	2011-12-20	die	2012-12-26	12	Female	83	Ⅱ-Ⅲ	3.5 × 3 × 1.5	T2a	N0	M0	1	1
Cancer / paracancerous	2012-01-19	die	2014-08-14	31	Female	75	Ⅱ	4 × 3.5 × 2.5	T3	N0	M0	2	0.5
Cancer / paracancerous	2012-03-08	survival	2014-03-01	NA	Female	60	Ⅰ-Ⅲ	4.5 × 4 × 4	T2a	N1	M0	2	0.5
Cancer / paracancerous	2012-03-14	die	2013-12-22	21	Female	54	Ⅱ	3 × 2 × 2	T4	N3	M0	3	0.5
Cancer / paracancerous	2012-03-22	die	2015-01-02	34	Male	76	Ⅱ-Ⅲ	3 × 2.5 × 1.8	T3	NA	M0	NA	0.5
Cancer / paracancerous	2012-03-27	survival	2014-03-01	NA	Male	65	Ⅱ	3 × 3 × 2.5; 0.8 × 0.6 × 0.5	T4	NA	M0	3	0.5
Cancer / paracancerous	2012-03-31	die	2013-06-25	15	Female	69	Ⅱ-Ⅲ	7.5 × 5 × 4.5	T3	N1	M0	3	1
Cancer / paracancerous	2012-04-09	survival	2016-07-08 19:12:00	50	Male	35	Ⅱ-Ⅲ	5 × 4.5 × 4	T2a	N1	M0	2	0
Cancer / paracancerous	2012-05-03	die	2016-03-11	46	Female	68	Ⅱ	4.5 × 4 × 3	T2a	N0	M0	1	0
Cancer / paracancerous	2012-05-07	die	2014-04-16	23	Male	60	Ⅱ-Ⅲ	8 × 4 × 4	T3	NA	M1	4	0
Cancer / paracancerous	2012-05-17	survival	2016-07-08 19:12:00	49	Female	64	Ⅱ	3.5 × 3.5 × 2	T2a	N0	M0	1	1
Cancer / paracancerous	2012-05-28	die	2013-06-23	13	Female	63	Ⅱ	4 × 4 × 3	T4	NA	M0	3	0.5
Cancer / paracancerous	2012-06-06	die	2016-05-11	47	Male	53	Ⅲ	2.2 × 2 × 1.8	T1	NA	M0	NA	0.5
Cancer / paracancerous	2012-06-13	survival	2016-07-08 19:12:00	48	Male	59	Ⅱ	2.5 × 2 × 1.5	T1	NA	M0	NA	0.5
Cancer / paracancerous	2012-06-13	survival	2016-07-08 19:12:00	48	Female	65	Ⅱ	2.5 × 2 × 1.5	T1	NA	M0	NA	0.5
Cancer / paracancerous	2012-06-26	survival	2016-07-08 19:12:00	48	Female	52	Ⅰ-Ⅲ	2.5 × 2 × 2	T1	NA	M0	NA	0.5
Cancer / paracancerous	2012-07-20	die	2014-11-01	28	Female	78	Ⅱ	3.5 × 3 × 2	T2a	NA	M0	NA	0.5
Cancer / paracancerous	2012-08-31	survival	2016-07-08 19:12:00	46	Female	80	Ⅱ	4 × 3 × 3	T2a	N0	M0	1	1
Cancer / paracancerous	2012-09-14	die	2014-06-01	21	Female	57	Ⅱ	3 × 3 × 3	T2a	N2	M0	3	1
Cancer / paracancerous	2012-11-02	survival	2016-07-08 19:12:00	43	Female	44	Ⅱ-Ⅲ	3.5 × 3 × 3	T2a	NA	M0	NA	0.5
Cancer / paracancerous	2012-11-12	die	2016-04-05	41	Male	69	Ⅱ	4 × 4 × 3.5	T2a	NA	M0	NA	1
Cancer / paracancerous	2012-11-16	survival	2016-07-08 19:12:00	43	Female	55	Ⅱ	2 × 2 × 1.5	T1	NA	M0	NA	0.5
Cancer / paracancerous	2012-12-04	survival	2016-07-08 19:12:00	42	Female	40	Ⅱ	3 × 2.5 × 1.5	T3	NA	M0	3	0.5
Cancer / paracancerous	2012-12-31	survival	2016-07-08 19:12:00	42	Male	67	Ⅱ-Ⅲ	2.5 × 1.5 × 1	T1	NA	M0	NA	1
Cancer / paracancerous	2013-07-18	die	2014-04-02	9	Male	65	Ⅱ-Ⅲ	3.5 × 2.5 × 2.2	T3	NA	M0	3	1
Cancer / paracancerous	2013-07-23	die	2014-12-29	17	Male	63	Ⅱ-Ⅲ	3.5 × 2.5 × 2.5	T3	NA	M0	3	0.75
Cancer / paracancerous	2008-06-18	survival	2014-03-01	NA	Male	64	Ⅱ	NA	NA	N0	M0	NA	0
Cancer / paracancerous	2009-11-19	die	2011-01-10	14	Male	78	Ⅱ-Ⅲ	NA	NA	N0	M0	NA	1
Cancer / paracancerous	2011-04-06	die	2014-06-25	38	Male	65	Ⅱ	4 × 3.5 × 2.5	T2a	N1	M0	2	0
Cancer / paracancerous	2011-12-29	survival	2014-03-01	NA	Male	75	Ⅰ	3 × 2 × 2	T1	N0	M0	1	0
Abbreviations: AJCC, American Joint Committee on Cancer; M stage, Metastasis stage; N stage, Node stage; NA, Not available; T stage, Tumor stage; TNM, Tumor, Node, Metastasis.
*Tumor size (length × width × depth) are shown. For cases with multiple lesions, values from separate measurements are listed. Data are raw measurements.

## Sheet: Table S3
Supplemenatry Table S3. Compilation of 2,961 RNA-binding proteins curated from published datasets.
Ensembl_gene_id	Gene ID	RBD	HEK293_Baltz2012_4SURIC	HEK293_Queiroz2018_OOPS	HEK293_Trendel2018_XRNAX	Hela_Bao2017_NascentRICK	Hela_Bao2017_PolyT-RICK	Hela_Bao2017_RIC	Hela_Bao2017_RICK	Hela_Castello2012_RIC	Hela_Trendel2018_XRNAX	MCF10A_Queiroz2018_OOPS	MCF7_Trendel2018_XRNAX	U2OS_Queiroz2018_OOPS	Hela_Castello2016_RIC	Jurkat_PerezPerri2018NC_eRIC	Jurkat_PerezPerri2018NC_RIC	Times_Listed_as_RBP	Non-canonical or canonical RBP
ENSG00000079246	XRCC5	Non-canonical_RBP	TRUE	TRUE	TRUE	TRUE	TRUE	TRUE	TRUE	TRUE	TRUE	TRUE	TRUE	TRUE	TRUE	TRUE	TRUE	15	Non-canonical_RBP
ENSG00000109971	HSPA8	Non-canonical_RBP	TRUE	TRUE	TRUE	TRUE	TRUE	TRUE	TRUE	TRUE	TRUE	TRUE	TRUE	TRUE	TRUE	TRUE	TRUE	15	Non-canonical_RBP
ENSG00000132382	MYBBP1A	Non-canonical_RBP	TRUE	TRUE	TRUE	TRUE	TRUE	TRUE	TRUE	TRUE	TRUE	TRUE	TRUE	TRUE	TRUE	TRUE	TRUE	15	Non-canonical_RBP
ENSG00000047849	MAP4	Non-canonical_RBP	TRUE	TRUE	TRUE	NA	TRUE	TRUE	TRUE	TRUE	TRUE	TRUE	TRUE	TRUE	TRUE	TRUE	TRUE	14	Non-canonical_RBP
ENSG00000204574	ABCF1	Non-canonical_RBP	TRUE	TRUE	TRUE	NA	TRUE	TRUE	TRUE	TRUE	TRUE	TRUE	TRUE	TRUE	TRUE	TRUE	TRUE	14	Non-canonical_RBP
ENSG00000048828	FAM120A	Non-canonical_RBP	TRUE	TRUE	TRUE	NA	TRUE	TRUE	TRUE	TRUE	TRUE	TRUE	TRUE	TRUE	TRUE	TRUE	TRUE	14	Non-canonical_RBP
ENSG00000058673	ZC3H11A	Non-canonical_RBP	TRUE	TRUE	TRUE	NA	TRUE	TRUE	TRUE	TRUE	TRUE	TRUE	TRUE	TRUE	TRUE	TRUE	TRUE	14	Non-canonical_RBP
ENSG00000124942	AHNAK	Non-canonical_RBP	NA	TRUE	TRUE	TRUE	TRUE	TRUE	TRUE	TRUE	TRUE	TRUE	TRUE	TRUE	TRUE	TRUE	TRUE	14	Non-canonical_RBP
ENSG00000107581	EIF3A	Non-canonical_RBP	TRUE	TRUE	TRUE	TRUE	TRUE	TRUE	TRUE	TRUE	TRUE	TRUE	TRUE	TRUE	NA	TRUE	TRUE	14	Non-canonical_RBP
ENSG00000136931	NR5A1	Non-canonical_RBP	TRUE	TRUE	TRUE	TRUE	TRUE	TRUE	TRUE	TRUE	TRUE	TRUE	TRUE	NA	TRUE	TRUE	TRUE	14	Non-canonical_RBP
ENSG00000122406	RPL5	Non-canonical_RBP	TRUE	TRUE	TRUE	NA	TRUE	TRUE	NA	TRUE	TRUE	TRUE	TRUE	TRUE	TRUE	TRUE	TRUE	13	Non-canonical_RBP
ENSG00000092820	EZR	Non-canonical_RBP	TRUE	TRUE	TRUE	NA	TRUE	TRUE	TRUE	TRUE	TRUE	TRUE	TRUE	TRUE	NA	TRUE	TRUE	13	Non-canonical_RBP
ENSG00000132300	PTCD3	Non-canonical_RBP	TRUE	TRUE	TRUE	NA	TRUE	TRUE	TRUE	TRUE	TRUE	TRUE	TRUE	NA	TRUE	TRUE	TRUE	13	Non-canonical_RBP
ENSG00000117523	PRRC2C	Non-canonical_RBP	TRUE	TRUE	TRUE	NA	TRUE	TRUE	NA	TRUE	TRUE	TRUE	TRUE	TRUE	TRUE	TRUE	TRUE	13	Non-canonical_RBP
ENSG00000130723	PRRC2B	Non-canonical_RBP	TRUE	TRUE	TRUE	NA	TRUE	TRUE	TRUE	TRUE	TRUE	TRUE	TRUE	TRUE	NA	TRUE	TRUE	13	Non-canonical_RBP
ENSG00000148773	MKI67	Non-canonical_RBP	NA	TRUE	TRUE	TRUE	TRUE	TRUE	TRUE	TRUE	TRUE	TRUE	TRUE	TRUE	NA	TRUE	TRUE	13	Non-canonical_RBP
ENSG00000253729	PRKDC	Non-canonical_RBP	TRUE	TRUE	TRUE	TRUE	TRUE	TRUE	TRUE	NA	TRUE	TRUE	TRUE	TRUE	NA	TRUE	TRUE	13	Non-canonical_RBP
ENSG00000092201	SUPT16H	Non-canonical_RBP	TRUE	TRUE	TRUE	TRUE	TRUE	NA	TRUE	TRUE	TRUE	TRUE	TRUE	TRUE	NA	TRUE	TRUE	13	Non-canonical_RBP
ENSG00000143569	UBAP2L	Non-canonical_RBP	TRUE	TRUE	TRUE	NA	TRUE	TRUE	NA	TRUE	TRUE	TRUE	TRUE	TRUE	TRUE	TRUE	TRUE	13	Non-canonical_RBP
ENSG00000070814	TCOF1	Non-canonical_RBP	TRUE	TRUE	TRUE	TRUE	TRUE	TRUE	NA	TRUE	TRUE	TRUE	TRUE	TRUE	NA	TRUE	TRUE	13	Non-canonical_RBP
ENSG00000130985	UBA1	Non-canonical_RBP	TRUE	TRUE	TRUE	TRUE	TRUE	NA	TRUE	TRUE	TRUE	TRUE	TRUE	TRUE	NA	TRUE	TRUE	13	Non-canonical_RBP
ENSG00000167004	PDIA3	Non-canonical_RBP	NA	TRUE	TRUE	TRUE	TRUE	TRUE	TRUE	TRUE	TRUE	TRUE	TRUE	TRUE	TRUE	TRUE	NA	13	Non-canonical_RBP
ENSG00000115368	WDR75	Non-canonical_RBP	TRUE	TRUE	TRUE	TRUE	NA	TRUE	TRUE	TRUE	TRUE	TRUE	TRUE	TRUE	NA	TRUE	TRUE	13	Non-canonical_RBP
ENSG00000074800	ENO1	Non-canonical_RBP	NA	TRUE	TRUE	NA	TRUE	TRUE	TRUE	TRUE	TRUE	TRUE	TRUE	TRUE	TRUE	TRUE	TRUE	13	Non-canonical_RBP
ENSG00000082516	GEMIN5	Non-canonical_RBP	NA	TRUE	TRUE	TRUE	TRUE	TRUE	TRUE	TRUE	TRUE	TRUE	TRUE	TRUE	NA	TRUE	TRUE	13	Non-canonical_RBP
ENSG00000196924	FLNA	Non-canonical_RBP	TRUE	TRUE	TRUE	TRUE	TRUE	TRUE	TRUE	TRUE	TRUE	TRUE	TRUE	TRUE	TRUE	NA	NA	13	Non-canonical_RBP
ENSG00000121060	TRIM25	Non-canonical_RBP	NA	TRUE	TRUE	NA	TRUE	TRUE	NA	TRUE	TRUE	TRUE	TRUE	TRUE	TRUE	TRUE	TRUE	12	Non-canonical_RBP
ENSG00000170515	PA2G4	Non-canonical_RBP	NA	TRUE	TRUE	NA	TRUE	TRUE	TRUE	TRUE	TRUE	TRUE	TRUE	TRUE	NA	TRUE	TRUE	12	Non-canonical_RBP
ENSG00000115484	CCT4	Non-canonical_RBP	NA	TRUE	TRUE	NA	TRUE	TRUE	TRUE	TRUE	TRUE	TRUE	TRUE	TRUE	NA	TRUE	TRUE	12	Non-canonical_RBP
ENSG00000080824	HSP90AA1	Non-canonical_RBP	TRUE	TRUE	TRUE	NA	NA	NA	TRUE	TRUE	TRUE	TRUE	TRUE	TRUE	TRUE	TRUE	TRUE	12	Non-canonical_RBP
ENSG00000139218	SCAF11	Non-canonical_RBP	TRUE	TRUE	TRUE	TRUE	TRUE	NA	TRUE	TRUE	TRUE	TRUE	TRUE	NA	NA	TRUE	TRUE	12	Non-canonical_RBP
ENSG00000198900	TOP1	Non-canonical_RBP	TRUE	TRUE	TRUE	NA	TRUE	NA	TRUE	TRUE	TRUE	TRUE	TRUE	TRUE	NA	TRUE	TRUE	12	Non-canonical_RBP
ENSG00000113649	TCERG1	Non-canonical_RBP	TRUE	TRUE	TRUE	NA	TRUE	NA	TRUE	TRUE	TRUE	TRUE	TRUE	TRUE	NA	TRUE	TRUE	12	Non-canonical_RBP
ENSG00000179051	RCC2	Non-canonical_RBP	TRUE	TRUE	TRUE	NA	TRUE	TRUE	TRUE	TRUE	TRUE	TRUE	TRUE	NA	NA	TRUE	TRUE	12	Non-canonical_RBP
ENSG00000011260	UTP18	Non-canonical_RBP	TRUE	TRUE	TRUE	NA	TRUE	NA	TRUE	TRUE	TRUE	TRUE	TRUE	TRUE	NA	TRUE	TRUE	12	Non-canonical_RBP
ENSG00000185624	P4HB	Non-canonical_RBP	TRUE	TRUE	TRUE	TRUE	NA	TRUE	TRUE	TRUE	TRUE	TRUE	TRUE	TRUE	TRUE	NA	NA	12	Non-canonical_RBP
ENSG00000117450	PRDX1	Non-canonical_RBP	TRUE	NA	TRUE	TRUE	TRUE	TRUE	TRUE	TRUE	TRUE	NA	TRUE	NA	TRUE	TRUE	TRUE	12	Non-canonical_RBP
ENSG00000147649	MTDH	Non-canonical_RBP	TRUE	TRUE	TRUE	NA	NA	TRUE	NA	TRUE	TRUE	TRUE	TRUE	TRUE	TRUE	TRUE	TRUE	12	Non-canonical_RBP
ENSG00000182481	KPNA2	Non-canonical_RBP	TRUE	TRUE	TRUE	TRUE	TRUE	NA	TRUE	NA	TRUE	TRUE	TRUE	TRUE	NA	TRUE	TRUE	12	Non-canonical_RBP
ENSG00000166181	API5	Non-canonical_RBP	TRUE	TRUE	TRUE	NA	TRUE	TRUE	TRUE	TRUE	TRUE	NA	TRUE	TRUE	NA	TRUE	TRUE	12	Non-canonical_RBP
ENSG00000119596	YLPM1	Non-canonical_RBP	TRUE	TRUE	TRUE	TRUE	TRUE	TRUE	TRUE	NA	TRUE	TRUE	TRUE	TRUE	NA	TRUE	NA	12	Non-canonical_RBP
ENSG00000092621	PHGDH	Non-canonical_RBP	NA	TRUE	TRUE	TRUE	TRUE	NA	TRUE	NA	TRUE	TRUE	TRUE	TRUE	TRUE	TRUE	TRUE	12	Non-canonical_RBP
ENSG00000165280	VCP	Non-canonical_RBP	TRUE	TRUE	NA	TRUE	TRUE	NA	TRUE	NA	TRUE	TRUE	TRUE	TRUE	TRUE	TRUE	TRUE	12	Non-canonical_RBP
ENSG00000197102	DYNC1H1	Non-canonical_RBP	TRUE	TRUE	TRUE	NA	TRUE	TRUE	NA	TRUE	TRUE	TRUE	TRUE	TRUE	NA	TRUE	TRUE	12	Non-canonical_RBP
ENSG00000130726	TRIM28	Non-canonical_RBP	TRUE	TRUE	TRUE	TRUE	TRUE	NA	TRUE	NA	TRUE	TRUE	TRUE	TRUE	NA	TRUE	TRUE	12	Non-canonical_RBP
ENSG00000204628	RACK1	Non-canonical_RBP	TRUE	TRUE	TRUE	NA	NA	TRUE	NA	TRUE	TRUE	TRUE	TRUE	TRUE	TRUE	TRUE	TRUE	12	Non-canonical_RBP
ENSG00000063177	RPL18	Non-canonical_RBP	NA	TRUE	TRUE	TRUE	TRUE	TRUE	TRUE	NA	TRUE	TRUE	TRUE	TRUE	NA	TRUE	TRUE	12	Non-canonical_RBP
ENSG00000160679	CHTOP	Non-canonical_RBP	TRUE	TRUE	TRUE	NA	TRUE	TRUE	TRUE	TRUE	TRUE	TRUE	TRUE	TRUE	TRUE	NA	NA	12	Non-canonical_RBP
ENSG00000136026	CKAP4	Non-canonical_RBP	TRUE	TRUE	TRUE	TRUE	TRUE	TRUE	NA	TRUE	TRUE	TRUE	TRUE	TRUE	NA	TRUE	NA	12	Non-canonical_RBP
ENSG00000227057	WDR46	Non-canonical_RBP	TRUE	TRUE	TRUE	NA	TRUE	TRUE	TRUE	NA	TRUE	TRUE	TRUE	TRUE	NA	TRUE	TRUE	12	Non-canonical_RBP
ENSG00000204469	PRRC2A	Non-canonical_RBP	TRUE	TRUE	TRUE	NA	TRUE	TRUE	NA	NA	TRUE	TRUE	TRUE	TRUE	NA	TRUE	TRUE	11	Non-canonical_RBP
ENSG00000140259	MFAP1	Non-canonical_RBP	TRUE	TRUE	TRUE	NA	TRUE	TRUE	NA	TRUE	TRUE	TRUE	TRUE	NA	NA	TRUE	TRUE	11	Non-canonical_RBP
ENSG00000196943	NOP9	Non-canonical_RBP	TRUE	TRUE	TRUE	NA	TRUE	NA	TRUE	TRUE	TRUE	NA	TRUE	NA	TRUE	TRUE	TRUE	11	Non-canonical_RBP
ENSG00000100941	PNN	Non-canonical_RBP	TRUE	TRUE	TRUE	NA	TRUE	TRUE	TRUE	TRUE	NA	TRUE	NA	TRUE	NA	TRUE	TRUE	11	Non-canonical_RBP
ENSG00000138398	PPIG	Non-canonical_RBP	TRUE	TRUE	TRUE	NA	TRUE	TRUE	NA	TRUE	NA	TRUE	TRUE	TRUE	NA	TRUE	TRUE	11	Non-canonical_RBP
ENSG00000164134	NAA15	Non-canonical_RBP	NA	TRUE	TRUE	NA	TRUE	TRUE	NA	TRUE	TRUE	TRUE	TRUE	TRUE	NA	TRUE	TRUE	11	Non-canonical_RBP
ENSG00000163931	TKT	Non-canonical_RBP	NA	TRUE	NA	TRUE	TRUE	NA	TRUE	NA	TRUE	TRUE	TRUE	TRUE	TRUE	TRUE	TRUE	11	Non-canonical_RBP
ENSG00000167962	ZNF598	Non-canonical_RBP	TRUE	TRUE	TRUE	NA	NA	TRUE	NA	TRUE	TRUE	TRUE	TRUE	TRUE	NA	TRUE	TRUE	11	Non-canonical_RBP
ENSG00000169710	FASN	Non-canonical_RBP	TRUE	TRUE	TRUE	NA	TRUE	TRUE	TRUE	TRUE	TRUE	TRUE	TRUE	TRUE	NA	NA	NA	11	Non-canonical_RBP
ENSG00000136068	FLNB	Non-canonical_RBP	TRUE	TRUE	NA	NA	TRUE	TRUE	NA	NA	TRUE	TRUE	TRUE	TRUE	TRUE	TRUE	TRUE	11	Non-canonical_RBP
ENSG00000136810	TXN	Non-canonical_RBP	TRUE	NA	TRUE	NA	TRUE	TRUE	TRUE	TRUE	TRUE	NA	TRUE	NA	TRUE	TRUE	TRUE	11	Non-canonical_RBP
ENSG00000137073	UBAP2	Non-canonical_RBP	NA	TRUE	TRUE	NA	TRUE	TRUE	NA	TRUE	TRUE	TRUE	TRUE	TRUE	NA	TRUE	TRUE	11	Non-canonical_RBP
ENSG00000067225	PKM	Non-canonical_RBP	NA	TRUE	TRUE	TRUE	TRUE	NA	TRUE	TRUE	TRUE	TRUE	TRUE	TRUE	NA	TRUE	NA	11	Non-canonical_RBP
ENSG00000162408	NOL9	Non-canonical_RBP	NA	TRUE	TRUE	NA	TRUE	NA	TRUE	NA	TRUE	TRUE	TRUE	TRUE	NA	TRUE	TRUE	10	Non-canonical_RBP
ENSG00000144381	HSPD1	Non-canonical_RBP	NA	TRUE	TRUE	NA	NA	NA	TRUE	TRUE	TRUE	TRUE	TRUE	TRUE	TRUE	TRUE	NA	10	Non-canonical_RBP
ENSG00000107223	EDF1	Non-canonical_RBP	TRUE	TRUE	TRUE	NA	NA	TRUE	NA	TRUE	TRUE	TRUE	TRUE	NA	TRUE	TRUE	NA	10	Non-canonical_RBP
ENSG00000170832	USP32	Non-canonical_RBP	TRUE	TRUE	TRUE	NA	NA	TRUE	NA	TRUE	TRUE	TRUE	TRUE	NA	NA	TRUE	TRUE	10	Non-canonical_RBP
ENSG00000204120	GIGYF2	Non-canonical_RBP	TRUE	TRUE	TRUE	NA	NA	TRUE	NA	NA	TRUE	TRUE	TRUE	TRUE	NA	TRUE	TRUE	10	Non-canonical_RBP
ENSG00000275700	AATF	Non-canonical_RBP	TRUE	TRUE	TRUE	NA	TRUE	NA	NA	TRUE	TRUE	NA	TRUE	NA	TRUE	TRUE	TRUE	10	Non-canonical_RBP
ENSG00000111615	KRR1	Non-canonical_RBP	TRUE	NA	TRUE	NA	TRUE	TRUE	NA	TRUE	TRUE	TRUE	TRUE	NA	NA	TRUE	TRUE	10	Non-canonical_RBP
ENSG00000055483	USP36	Non-canonical_RBP	NA	TRUE	TRUE	NA	TRUE	NA	TRUE	TRUE	TRUE	NA	TRUE	TRUE	NA	TRUE	TRUE	10	Non-canonical_RBP
ENSG00000147065	MSN	Non-canonical_RBP	NA	NA	TRUE	NA	TRUE	TRUE	TRUE	NA	TRUE	TRUE	NA	TRUE	TRUE	TRUE	TRUE	10	Non-canonical_RBP
ENSG00000044574	HSPA5	Non-canonical_RBP	NA	TRUE	TRUE	TRUE	TRUE	NA	NA	NA	TRUE	TRUE	TRUE	TRUE	TRUE	TRUE	NA	10	Non-canonical_RBP
ENSG00000096384	HSP90AB1	Non-canonical_RBP	TRUE	NA	TRUE	NA	TRUE	NA	TRUE	TRUE	TRUE	NA	TRUE	NA	TRUE	TRUE	TRUE	10	Non-canonical_RBP
ENSG00000163468	CCT3	Non-canonical_RBP	TRUE	TRUE	TRUE	TRUE	TRUE	NA	TRUE	NA	TRUE	TRUE	TRUE	TRUE	NA	NA	NA	10	Non-canonical_RBP
ENSG00000113013	HSPA9	Non-canonical_RBP	TRUE	TRUE	TRUE	NA	NA	NA	NA	TRUE	TRUE	TRUE	TRUE	TRUE	TRUE	TRUE	NA	10	Non-canonical_RBP
ENSG00000185298	CCDC137	Non-canonical_RBP	TRUE	TRUE	TRUE	NA	TRUE	TRUE	NA	TRUE	TRUE	TRUE	TRUE	TRUE	NA	NA	NA	10	Non-canonical_RBP
ENSG00000100345	MYH9	Non-canonical_RBP	TRUE	TRUE	TRUE	NA	NA	NA	TRUE	NA	TRUE	TRUE	TRUE	TRUE	NA	TRUE	TRUE	10	Non-canonical_RBP
ENSG00000278637	HIST1H4A	Non-canonical_RBP	NA	TRUE	NA	NA	TRUE	TRUE	TRUE	NA	TRUE	TRUE	TRUE	TRUE	TRUE	TRUE	NA	10	Non-canonical_RBP
ENSG00000057608	GDI2	Non-canonical_RBP	TRUE	TRUE	TRUE	NA	TRUE	NA	NA	NA	TRUE	TRUE	TRUE	TRUE	NA	TRUE	TRUE	10	Non-canonical_RBP
ENSG00000089220	PEBP1	Non-canonical_RBP	TRUE	TRUE	TRUE	NA	NA	TRUE	NA	TRUE	TRUE	TRUE	TRUE	TRUE	TRUE	NA	NA	10	Non-canonical_RBP
ENSG00000164164	OTUD4	Non-canonical_RBP	TRUE	TRUE	TRUE	NA	NA	TRUE	NA	NA	TRUE	TRUE	TRUE	TRUE	NA	TRUE	TRUE	10	Non-canonical_RBP
ENSG00000125844	RRBP1	Non-canonical_RBP	TRUE	TRUE	TRUE	TRUE	TRUE	TRUE	NA	NA	TRUE	TRUE	TRUE	TRUE	NA	NA	NA	10	Non-canonical_RBP
ENSG00000102144	PGK1	Non-canonical_RBP	NA	TRUE	TRUE	TRUE	TRUE	NA	TRUE	NA	TRUE	TRUE	TRUE	TRUE	NA	TRUE	NA	10	Non-canonical_RBP
ENSG00000089154	GCN1	Non-canonical_RBP	TRUE	TRUE	TRUE	NA	TRUE	TRUE	NA	NA	TRUE	TRUE	TRUE	TRUE	TRUE	NA	NA	10	Non-canonical_RBP
ENSG00000044115	CTNNA1	Non-canonical_RBP	NA	TRUE	NA	NA	TRUE	TRUE	TRUE	TRUE	TRUE	TRUE	TRUE	TRUE	TRUE	NA	NA	10	Non-canonical_RBP
ENSG00000160789	LMNA	Non-canonical_RBP	NA	TRUE	TRUE	NA	TRUE	TRUE	TRUE	NA	TRUE	TRUE	TRUE	TRUE	TRUE	NA	NA	10	Non-canonical_RBP
ENSG00000166226	CCT2	Non-canonical_RBP	NA	TRUE	TRUE	NA	TRUE	NA	TRUE	NA	NA	TRUE	TRUE	TRUE	TRUE	TRUE	TRUE	10	Non-canonical_RBP
ENSG00000105447	GRWD1	Non-canonical_RBP	TRUE	TRUE	TRUE	NA	NA	NA	TRUE	TRUE	TRUE	NA	TRUE	NA	TRUE	TRUE	TRUE	10	Non-canonical_RBP
ENSG00000182718	ANXA2	Non-canonical_RBP	NA	NA	TRUE	NA	TRUE	TRUE	TRUE	TRUE	TRUE	TRUE	TRUE	TRUE	NA	TRUE	NA	10	Non-canonical_RBP
ENSG00000172757	CFL1	Non-canonical_RBP	NA	TRUE	TRUE	TRUE	TRUE	NA	TRUE	NA	TRUE	TRUE	TRUE	TRUE	TRUE	NA	NA	10	Non-canonical_RBP
ENSG00000105321	CCDC9	Non-canonical_RBP	TRUE	NA	TRUE	NA	TRUE	TRUE	NA	TRUE	TRUE	NA	TRUE	NA	TRUE	TRUE	TRUE	10	Non-canonical_RBP
ENSG00000033050	ABCF2	Non-canonical_RBP	NA	TRUE	TRUE	NA	TRUE	TRUE	NA	NA	TRUE	TRUE	TRUE	NA	NA	TRUE	TRUE	9	Non-canonical_RBP
ENSG00000129347	KRI1	Non-canonical_RBP	NA	TRUE	TRUE	NA	TRUE	NA	NA	TRUE	TRUE	TRUE	TRUE	NA	NA	TRUE	TRUE	9	Non-canonical_RBP
ENSG00000149925	ALDOA	Non-canonical_RBP	TRUE	NA	TRUE	TRUE	TRUE	NA	TRUE	NA	TRUE	NA	TRUE	NA	TRUE	TRUE	NA	9	Non-canonical_RBP
ENSG00000101191	DIDO1	Non-canonical_RBP	TRUE	TRUE	TRUE	TRUE	TRUE	NA	TRUE	NA	TRUE	TRUE	NA	TRUE	NA	NA	NA	9	Non-canonical_RBP
ENSG00000112739	PRPF4B	Non-canonical_RBP	TRUE	TRUE	NA	NA	TRUE	NA	TRUE	NA	TRUE	TRUE	TRUE	TRUE	NA	TRUE	NA	9	Non-canonical_RBP
ENSG00000149136	SSRP1	Non-canonical_RBP	TRUE	TRUE	NA	NA	TRUE	NA	TRUE	TRUE	NA	TRUE	NA	TRUE	NA	TRUE	TRUE	9	Non-canonical_RBP
ENSG00000164985	PSIP1	Non-canonical_RBP	TRUE	TRUE	TRUE	NA	TRUE	NA	NA	TRUE	TRUE	TRUE	TRUE	TRUE	NA	NA	NA	9	Non-canonical_RBP
ENSG00000145220	LYAR	Non-canonical_RBP	TRUE	TRUE	TRUE	NA	NA	NA	NA	TRUE	TRUE	TRUE	TRUE	NA	NA	TRUE	TRUE	9	Non-canonical_RBP
ENSG00000196504	PRPF40A	Non-canonical_RBP	TRUE	TRUE	TRUE	NA	TRUE	NA	NA	NA	NA	TRUE	TRUE	TRUE	NA	TRUE	TRUE	9	Non-canonical_RBP
ENSG00000143793	C1orf35	Non-canonical_RBP	TRUE	TRUE	TRUE	NA	NA	NA	NA	TRUE	TRUE	TRUE	TRUE	NA	NA	TRUE	TRUE	9	Non-canonical_RBP
ENSG00000196230	TUBB	Non-canonical_RBP	NA	TRUE	TRUE	NA	TRUE	NA	NA	NA	TRUE	TRUE	TRUE	TRUE	NA	TRUE	TRUE	9	Non-canonical_RBP
ENSG00000136448	NMT1	Non-canonical_RBP	NA	TRUE	TRUE	NA	NA	TRUE	NA	NA	TRUE	TRUE	TRUE	TRUE	NA	TRUE	TRUE	9	Non-canonical_RBP
ENSG00000111716	LDHB	Non-canonical_RBP	NA	TRUE	TRUE	TRUE	TRUE	NA	TRUE	NA	NA	TRUE	NA	TRUE	TRUE	TRUE	NA	9	Non-canonical_RBP
ENSG00000141367	CLTC	Non-canonical_RBP	TRUE	TRUE	TRUE	NA	TRUE	NA	TRUE	NA	TRUE	TRUE	TRUE	TRUE	NA	NA	NA	9	Non-canonical_RBP
ENSG00000137815	RTF1	Non-canonical_RBP	NA	TRUE	TRUE	NA	NA	NA	NA	TRUE	TRUE	TRUE	TRUE	TRUE	NA	TRUE	TRUE	9	Non-canonical_RBP
ENSG00000155660	PDIA4	Non-canonical_RBP	NA	TRUE	TRUE	NA	NA	NA	NA	TRUE	TRUE	TRUE	TRUE	TRUE	NA	TRUE	TRUE	9	Non-canonical_RBP
ENSG00000158710	TAGLN2	Non-canonical_RBP	NA	TRUE	TRUE	NA	TRUE	NA	TRUE	NA	TRUE	TRUE	TRUE	TRUE	TRUE	NA	NA	9	Non-canonical_RBP
ENSG00000164163	ABCE1	Non-canonical_RBP	NA	TRUE	TRUE	NA	TRUE	NA	NA	NA	NA	TRUE	TRUE	TRUE	TRUE	TRUE	TRUE	9	Non-canonical_RBP
ENSG00000136709	WDR33	Non-canonical_RBP	TRUE	TRUE	TRUE	NA	TRUE	TRUE	NA	NA	TRUE	TRUE	TRUE	TRUE	NA	NA	NA	9	Non-canonical_RBP
ENSG00000106028	SSBP1	Non-canonical_RBP	TRUE	NA	TRUE	NA	NA	TRUE	NA	TRUE	TRUE	NA	TRUE	NA	TRUE	TRUE	TRUE	9	Non-canonical_RBP
ENSG00000100714	MTHFD1	Non-canonical_RBP	NA	TRUE	TRUE	NA	TRUE	NA	TRUE	NA	TRUE	TRUE	TRUE	TRUE	TRUE	NA	NA	9	Non-canonical_RBP
ENSG00000146701	MDH2	Non-canonical_RBP	TRUE	NA	TRUE	NA	NA	NA	TRUE	TRUE	TRUE	NA	TRUE	NA	TRUE	TRUE	TRUE	9	Non-canonical_RBP
ENSG00000106211	HSPB1	Non-canonical_RBP	NA	NA	NA	NA	TRUE	NA	TRUE	TRUE	TRUE	TRUE	TRUE	TRUE	TRUE	TRUE	NA	9	Non-canonical_RBP
ENSG00000169871	TRIM56	Non-canonical_RBP	TRUE	TRUE	NA	NA	NA	TRUE	NA	TRUE	TRUE	TRUE	TRUE	TRUE	NA	TRUE	NA	9	Non-canonical_RBP
ENSG00000108829	LRRC59	Non-canonical_RBP	NA	TRUE	TRUE	NA	NA	TRUE	NA	TRUE	TRUE	TRUE	TRUE	TRUE	NA	NA	NA	8	Non-canonical_RBP
ENSG00000096063	SRPK1	Non-canonical_RBP	TRUE	TRUE	TRUE	NA	NA	NA	NA	NA	TRUE	TRUE	NA	TRUE	NA	TRUE	TRUE	8	Non-canonical_RBP
ENSG00000100603	SNW1	Non-canonical_RBP	TRUE	TRUE	TRUE	NA	TRUE	NA	NA	NA	TRUE	TRUE	TRUE	TRUE	NA	NA	NA	8	Non-canonical_RBP
ENSG00000130402	ACTN4	Non-canonical_RBP	NA	TRUE	TRUE	NA	NA	NA	TRUE	TRUE	TRUE	TRUE	TRUE	TRUE	NA	NA	NA	8	Non-canonical_RBP
ENSG00000136891	TEX10	Non-canonical_RBP	NA	NA	TRUE	NA	TRUE	NA	TRUE	NA	TRUE	TRUE	TRUE	NA	NA	TRUE	TRUE	8	Non-canonical_RBP
ENSG00000117597	UTP25	Non-canonical_RBP	NA	NA	TRUE	NA	TRUE	NA	TRUE	TRUE	TRUE	NA	TRUE	NA	NA	TRUE	TRUE	8	Non-canonical_RBP
ENSG00000153827	TRIP12	Non-canonical_RBP	NA	TRUE	TRUE	NA	TRUE	NA	TRUE	NA	NA	TRUE	NA	TRUE	NA	TRUE	TRUE	8	Non-canonical_RBP
ENSG00000154473	BUB3	Non-canonical_RBP	NA	TRUE	TRUE	TRUE	TRUE	NA	TRUE	NA	TRUE	TRUE	NA	TRUE	NA	NA	NA	8	Non-canonical_RBP
ENSG00000120802	TMPO	Non-canonical_RBP	NA	TRUE	TRUE	NA	TRUE	NA	TRUE	NA	TRUE	TRUE	TRUE	NA	TRUE	NA	NA	8	Non-canonical_RBP
ENSG00000075618	FSCN1	Non-canonical_RBP	NA	TRUE	TRUE	NA	TRUE	NA	TRUE	TRUE	TRUE	TRUE	NA	TRUE	NA	NA	NA	8	Non-canonical_RBP
ENSG00000198730	CTR9	Non-canonical_RBP	NA	TRUE	TRUE	NA	TRUE	NA	TRUE	NA	TRUE	TRUE	TRUE	TRUE	NA	NA	NA	8	Non-canonical_RBP
ENSG00000131747	TOP2A	Non-canonical_RBP	TRUE	TRUE	TRUE	NA	TRUE	NA	NA	NA	TRUE	NA	TRUE	TRUE	NA	TRUE	NA	8	Non-canonical_RBP
ENSG00000121892	PDS5A	Non-canonical_RBP	NA	TRUE	TRUE	NA	TRUE	NA	TRUE	NA	TRUE	TRUE	NA	TRUE	TRUE	NA	NA	8	Non-canonical_RBP
ENSG00000068796	KIF2A	Non-canonical_RBP	NA	TRUE	TRUE	NA	TRUE	NA	NA	NA	TRUE	TRUE	TRUE	NA	NA	TRUE	TRUE	8	Non-canonical_RBP
ENSG00000112118	MCM3	Non-canonical_RBP	NA	TRUE	TRUE	NA	TRUE	NA	TRUE	NA	TRUE	NA	NA	TRUE	NA	TRUE	TRUE	8	Non-canonical_RBP
ENSG00000213719	CLIC1	Non-canonical_RBP	NA	TRUE	TRUE	NA	TRUE	NA	TRUE	NA	TRUE	TRUE	TRUE	TRUE	NA	NA	NA	8	Non-canonical_RBP
ENSG00000173821	RNF213	Non-canonical_RBP	NA	TRUE	NA	NA	TRUE	NA	TRUE	NA	TRUE	TRUE	NA	TRUE	NA	TRUE	TRUE	8	Non-canonical_RBP
ENSG00000163902	RPN1	Non-canonical_RBP	NA	NA	TRUE	TRUE	TRUE	NA	NA	TRUE	TRUE	NA	NA	NA	TRUE	TRUE	TRUE	8	Non-canonical_RBP
ENSG00000126602	TRAP1	Non-canonical_RBP	NA	TRUE	TRUE	NA	TRUE	NA	NA	TRUE	TRUE	NA	TRUE	TRUE	NA	TRUE	NA	8	Non-canonical_RBP
ENSG00000120694	HSPH1	Non-canonical_RBP	NA	TRUE	TRUE	NA	TRUE	NA	TRUE	NA	TRUE	TRUE	TRUE	TRUE	NA	NA	NA	8	Non-canonical_RBP
ENSG00000120438	TCP1	Non-canonical_RBP	TRUE	TRUE	TRUE	NA	TRUE	NA	TRUE	NA	NA	TRUE	NA	TRUE	TRUE	NA	NA	8	Non-canonical_RBP
ENSG00000085733	CTTN	Non-canonical_RBP	NA	TRUE	TRUE	NA	NA	TRUE	NA	NA	TRUE	TRUE	TRUE	TRUE	TRUE	NA	NA	8	Non-canonical_RBP
ENSG00000115946	PNO1	Non-canonical_RBP	TRUE	TRUE	TRUE	NA	NA	NA	NA	NA	TRUE	NA	TRUE	TRUE	NA	TRUE	TRUE	8	Non-canonical_RBP
ENSG00000136824	SMC2	Non-canonical_RBP	NA	TRUE	TRUE	NA	TRUE	TRUE	TRUE	NA	TRUE	TRUE	NA	TRUE	NA	NA	NA	8	Non-canonical_RBP
ENSG00000164924	YWHAZ	Non-canonical_RBP	NA	TRUE	TRUE	NA	TRUE	NA	TRUE	TRUE	NA	TRUE	NA	TRUE	TRUE	NA	NA	8	Non-canonical_RBP
ENSG00000140575	IQGAP1	Non-canonical_RBP	NA	TRUE	NA	TRUE	TRUE	NA	TRUE	NA	TRUE	TRUE	TRUE	TRUE	NA	NA	NA	8	Non-canonical_RBP
ENSG00000196262	PPIA	Non-canonical_RBP	TRUE	NA	TRUE	NA	NA	TRUE	NA	TRUE	TRUE	NA	TRUE	NA	NA	TRUE	TRUE	8	Non-canonical_RBP
ENSG00000170606	HSPA4	Non-canonical_RBP	NA	TRUE	TRUE	NA	TRUE	NA	TRUE	NA	TRUE	TRUE	TRUE	TRUE	NA	NA	NA	8	Non-canonical_RBP
ENSG00000111640	GAPDH	Non-canonical_RBP	NA	TRUE	TRUE	NA	NA	NA	TRUE	NA	TRUE	TRUE	TRUE	TRUE	NA	TRUE	NA	8	Non-canonical_RBP
ENSG00000134333	LDHA	Non-canonical_RBP	NA	TRUE	TRUE	NA	TRUE	NA	TRUE	NA	TRUE	TRUE	NA	TRUE	NA	TRUE	NA	8	Non-canonical_RBP
ENSG00000135046	ANXA1	Non-canonical_RBP	NA	NA	TRUE	TRUE	TRUE	TRUE	TRUE	NA	TRUE	TRUE	NA	TRUE	NA	NA	NA	8	Non-canonical_RBP
ENSG00000086758	HUWE1	Non-canonical_RBP	NA	TRUE	TRUE	NA	TRUE	NA	TRUE	TRUE	NA	TRUE	TRUE	TRUE	NA	NA	NA	8	Non-canonical_RBP
ENSG00000108312	UBTF	Non-canonical_RBP	TRUE	TRUE	TRUE	NA	NA	NA	NA	NA	NA	TRUE	TRUE	TRUE	NA	TRUE	TRUE	8	Non-canonical_RBP
ENSG00000101138	CSTF1	Non-canonical_RBP	TRUE	TRUE	TRUE	NA	TRUE	TRUE	NA	TRUE	TRUE	NA	TRUE	NA	NA	NA	NA	8	Non-canonical_RBP
ENSG00000067369	TP53BP1	Non-canonical_RBP	NA	TRUE	TRUE	NA	TRUE	NA	TRUE	NA	TRUE	TRUE	TRUE	TRUE	NA	NA	NA	8	Non-canonical_RBP
ENSG00000108518	PFN1	Non-canonical_RBP	TRUE	NA	TRUE	TRUE	TRUE	NA	NA	NA	TRUE	TRUE	NA	NA	NA	TRUE	TRUE	8	Non-canonical_RBP
ENSG00000167881	SRP68	Non-canonical_RBP	NA	NA	TRUE	NA	TRUE	TRUE	NA	TRUE	TRUE	TRUE	TRUE	TRUE	NA	NA	NA	8	Non-canonical_RBP
ENSG00000141076	UTP4	Non-canonical_RBP	NA	NA	TRUE	NA	TRUE	NA	TRUE	TRUE	TRUE	NA	TRUE	NA	NA	TRUE	TRUE	8	Non-canonical_RBP
ENSG00000144048	DUSP11	Non-canonical_RBP	TRUE	TRUE	TRUE	NA	TRUE	NA	NA	TRUE	TRUE	NA	TRUE	TRUE	NA	NA	NA	8	Non-canonical_RBP
ENSG00000184083	FAM120C	Non-canonical_RBP	TRUE	NA	TRUE	NA	NA	TRUE	NA	TRUE	TRUE	NA	TRUE	NA	NA	TRUE	TRUE	8	Non-canonical_RBP
ENSG00000261150	EPPK1	Non-canonical_RBP	TRUE	TRUE	NA	NA	TRUE	TRUE	TRUE	NA	TRUE	TRUE	TRUE	NA	NA	NA	NA	8	Non-canonical_RBP
ENSG00000278845	MRPL45	Non-canonical_RBP	TRUE	NA	TRUE	NA	NA	NA	NA	TRUE	TRUE	NA	TRUE	NA	TRUE	TRUE	TRUE	8	Non-canonical_RBP
ENSG00000189403	HMGB1	Non-canonical_RBP	TRUE	TRUE	TRUE	NA	NA	NA	NA	TRUE	NA	TRUE	TRUE	TRUE	TRUE	NA	NA	8	Non-canonical_RBP
ENSG00000025796	SEC63	Non-canonical_RBP	NA	TRUE	TRUE	NA	NA	TRUE	NA	TRUE	TRUE	TRUE	TRUE	TRUE	NA	NA	NA	8	Non-canonical_RBP
ENSG00000124201	ZNFX1	Non-canonical_RBP	TRUE	NA	NA	NA	NA	TRUE	NA	TRUE	TRUE	NA	TRUE	TRUE	NA	TRUE	TRUE	8	Non-canonical_RBP
ENSG00000118482	PHF3	Non-canonical_RBP	NA	TRUE	TRUE	NA	TRUE	NA	NA	NA	TRUE	TRUE	TRUE	TRUE	NA	NA	NA	7	Non-canonical_RBP
ENSG00000111801	BTN3A3	Non-canonical_RBP	TRUE	TRUE	TRUE	NA	NA	NA	NA	TRUE	TRUE	TRUE	TRUE	NA	NA	NA	NA	7	Non-canonical_RBP
ENSG00000150753	CCT5	Non-canonical_RBP	NA	TRUE	TRUE	NA	TRUE	NA	TRUE	NA	TRUE	TRUE	NA	TRUE	NA	NA	NA	7	Non-canonical_RBP
ENSG00000156261	CCT8	Non-canonical_RBP	NA	TRUE	TRUE	NA	TRUE	NA	TRUE	NA	TRUE	TRUE	NA	TRUE	NA	NA	NA	7	Non-canonical_RBP
ENSG00000204256	BRD2	Non-canonical_RBP	NA	TRUE	TRUE	NA	NA	NA	NA	NA	TRUE	TRUE	TRUE	TRUE	TRUE	NA	NA	7	Non-canonical_RBP
ENSG00000092841	MYL6	Non-canonical_RBP	NA	TRUE	TRUE	NA	TRUE	NA	TRUE	NA	TRUE	TRUE	NA	TRUE	NA	NA	NA	7	Non-canonical_RBP
ENSG00000135250	SRPK2	Non-canonical_RBP	TRUE	NA	TRUE	NA	NA	TRUE	NA	TRUE	NA	NA	TRUE	NA	NA	TRUE	TRUE	7	Non-canonical_RBP
ENSG00000007080	CCDC124	Non-canonical_RBP	NA	TRUE	TRUE	NA	NA	TRUE	NA	TRUE	TRUE	NA	TRUE	NA	TRUE	NA	NA	7	Non-canonical_RBP
ENSG00000198301	SDAD1	Non-canonical_RBP	NA	NA	TRUE	NA	TRUE	TRUE	NA	NA	TRUE	NA	TRUE	NA	NA	TRUE	TRUE	7	Non-canonical_RBP
ENSG00000159131	GART	Non-canonical_RBP	NA	TRUE	TRUE	NA	NA	NA	NA	NA	TRUE	TRUE	NA	TRUE	NA	TRUE	TRUE	7	Non-canonical_RBP
ENSG00000077097	TOP2B	Non-canonical_RBP	NA	TRUE	TRUE	NA	TRUE	NA	TRUE	NA	TRUE	NA	TRUE	NA	NA	TRUE	NA	7	Non-canonical_RBP
ENSG00000137710	RDX	Non-canonical_RBP	NA	TRUE	TRUE	NA	NA	TRUE	TRUE	TRUE	TRUE	NA	NA	NA	TRUE	NA	NA	7	Non-canonical_RBP
ENSG00000132780	NASP	Non-canonical_RBP	NA	TRUE	TRUE	NA	TRUE	NA	TRUE	NA	TRUE	TRUE	NA	TRUE	NA	NA	NA	7	Non-canonical_RBP
ENSG00000100038	TOP3B	Non-canonical_RBP	TRUE	NA	NA	NA	NA	TRUE	NA	TRUE	TRUE	NA	TRUE	NA	TRUE	TRUE	NA	7	Non-canonical_RBP
ENSG00000146731	CCT6A	Non-canonical_RBP	NA	TRUE	TRUE	NA	TRUE	NA	TRUE	TRUE	NA	TRUE	NA	TRUE	NA	NA	NA	7	Non-canonical_RBP
ENSG00000112159	MDN1	Non-canonical_RBP	NA	TRUE	TRUE	NA	TRUE	NA	TRUE	NA	TRUE	NA	TRUE	TRUE	NA	NA	NA	7	Non-canonical_RBP
ENSG00000035403	VCL	Non-canonical_RBP	NA	TRUE	NA	TRUE	TRUE	NA	TRUE	NA	TRUE	TRUE	NA	TRUE	NA	NA	NA	7	Non-canonical_RBP
ENSG00000131504	DIAPH1	Non-canonical_RBP	NA	TRUE	NA	NA	TRUE	NA	NA	TRUE	NA	TRUE	NA	TRUE	NA	TRUE	TRUE	7	Non-canonical_RBP
ENSG00000143870	PDIA6	Non-canonical_RBP	NA	TRUE	TRUE	NA	TRUE	NA	NA	NA	TRUE	TRUE	TRUE	TRUE	NA	NA	NA	7	Non-canonical_RBP
ENSG00000143748	NVL	Non-canonical_RBP	NA	TRUE	TRUE	NA	TRUE	NA	TRUE	TRUE	TRUE	NA	TRUE	NA	NA	NA	NA	7	Non-canonical_RBP
ENSG00000004478	FKBP4	Non-canonical_RBP	NA	TRUE	TRUE	NA	TRUE	NA	TRUE	TRUE	NA	TRUE	NA	TRUE	NA	NA	NA	7	Non-canonical_RBP
ENSG00000184357	HIST1H1B	Non-canonical_RBP	NA	NA	NA	TRUE	TRUE	NA	NA	TRUE	TRUE	NA	TRUE	NA	TRUE	NA	TRUE	7	Non-canonical_RBP
ENSG00000122692	SMU1	Non-canonical_RBP	NA	TRUE	TRUE	NA	TRUE	NA	TRUE	NA	TRUE	TRUE	TRUE	NA	NA	NA	NA	7	Non-canonical_RBP
ENSG00000122565	CBX3	Non-canonical_RBP	NA	TRUE	TRUE	NA	TRUE	NA	TRUE	NA	NA	TRUE	TRUE	TRUE	NA	NA	NA	7	Non-canonical_RBP
ENSG00000166598	HSP90B1	Non-canonical_RBP	NA	NA	TRUE	TRUE	TRUE	NA	NA	NA	TRUE	NA	TRUE	NA	TRUE	TRUE	NA	7	Non-canonical_RBP
ENSG00000111144	LTA4H	Non-canonical_RBP	NA	TRUE	TRUE	NA	TRUE	NA	TRUE	TRUE	NA	TRUE	NA	TRUE	NA	NA	NA	7	Non-canonical_RBP
ENSG00000137076	TLN1	Non-canonical_RBP	NA	TRUE	NA	NA	NA	NA	TRUE	NA	TRUE	TRUE	NA	TRUE	NA	TRUE	TRUE	7	Non-canonical_RBP
ENSG00000164024	METAP1	Non-canonical_RBP	NA	TRUE	TRUE	NA	NA	NA	NA	NA	TRUE	NA	TRUE	TRUE	NA	TRUE	TRUE	7	Non-canonical_RBP
ENSG00000129083	COPB1	Non-canonical_RBP	NA	TRUE	TRUE	NA	TRUE	NA	NA	NA	NA	TRUE	TRUE	TRUE	TRUE	NA	NA	7	Non-canonical_RBP
ENSG00000160211	G6PD	Non-canonical_RBP	NA	NA	NA	TRUE	TRUE	TRUE	TRUE	NA	NA	TRUE	TRUE	TRUE	NA	NA	NA	7	Non-canonical_RBP
ENSG00000121058	COIL	Non-canonical_RBP	NA	TRUE	TRUE	NA	TRUE	NA	NA	NA	TRUE	TRUE	TRUE	TRUE	NA	NA	NA	7	Non-canonical_RBP
ENSG00000128050	PAICS	Non-canonical_RBP	NA	TRUE	TRUE	NA	TRUE	NA	TRUE	NA	NA	TRUE	TRUE	TRUE	NA	NA	NA	7	Non-canonical_RBP
ENSG00000138646	HERC5	Non-canonical_RBP	NA	NA	TRUE	NA	NA	TRUE	NA	TRUE	TRUE	NA	TRUE	NA	NA	TRUE	TRUE	7	Non-canonical_RBP
ENSG00000047410	TPR	Non-canonical_RBP	NA	TRUE	TRUE	NA	TRUE	NA	NA	TRUE	TRUE	TRUE	NA	TRUE	NA	NA	NA	7	Non-canonical_RBP
ENSG00000187555	USP7	Non-canonical_RBP	NA	TRUE	TRUE	NA	TRUE	NA	TRUE	NA	NA	TRUE	TRUE	TRUE	NA	NA	NA	7	Non-canonical_RBP
ENSG00000164944	VIRMA	Non-canonical_RBP	TRUE	NA	TRUE	NA	TRUE	NA	TRUE	NA	TRUE	NA	TRUE	TRUE	NA	NA	NA	7	Non-canonical_RBP
ENSG00000143321	HDGF	Non-canonical_RBP	NA	TRUE	NA	NA	TRUE	NA	TRUE	TRUE	TRUE	TRUE	TRUE	NA	NA	NA	NA	7	Non-canonical_RBP
ENSG00000101367	MAPRE1	Non-canonical_RBP	TRUE	TRUE	TRUE	NA	TRUE	NA	NA	NA	TRUE	TRUE	TRUE	NA	NA	NA	NA	7	Non-canonical_RBP
ENSG00000198431	TXNRD1	Non-canonical_RBP	NA	NA	TRUE	NA	TRUE	NA	TRUE	NA	TRUE	TRUE	TRUE	TRUE	NA	NA	NA	7	Non-canonical_RBP
ENSG00000197694	SPTAN1	Non-canonical_RBP	NA	TRUE	TRUE	NA	TRUE	NA	NA	NA	TRUE	TRUE	NA	TRUE	TRUE	NA	NA	7	Non-canonical_RBP
ENSG00000105401	CDC37	Non-canonical_RBP	NA	TRUE	NA	NA	TRUE	NA	TRUE	NA	TRUE	TRUE	TRUE	TRUE	NA	NA	NA	7	Non-canonical_RBP
ENSG00000010292	NCAPD2	Non-canonical_RBP	NA	TRUE	TRUE	NA	TRUE	NA	TRUE	NA	TRUE	TRUE	NA	TRUE	NA	NA	NA	7	Non-canonical_RBP
ENSG00000096696	DSP	Non-canonical_RBP	NA	TRUE	TRUE	NA	NA	NA	NA	TRUE	TRUE	TRUE	TRUE	NA	TRUE	NA	NA	7	Non-canonical_RBP
ENSG00000072501	SMC1A	Non-canonical_RBP	TRUE	TRUE	TRUE	NA	TRUE	NA	TRUE	NA	TRUE	TRUE	NA	NA	NA	NA	NA	7	Non-canonical_RBP
ENSG00000173230	GOLGB1	Non-canonical_RBP	NA	TRUE	TRUE	NA	NA	NA	NA	TRUE	TRUE	TRUE	TRUE	TRUE	NA	NA	NA	7	Non-canonical_RBP
ENSG00000204388	HSPA1B	Non-canonical_RBP	TRUE	NA	TRUE	NA	TRUE	NA	TRUE	TRUE	TRUE	NA	TRUE	NA	NA	NA	NA	7	Non-canonical_RBP
ENSG00000242265	PEG10	Non-canonical_RBP	TRUE	NA	TRUE	NA	TRUE	TRUE	NA	TRUE	TRUE	NA	NA	NA	TRUE	NA	NA	7	Non-canonical_RBP
ENSG00000163399	ATP1A1	Non-canonical_RBP	NA	TRUE	TRUE	NA	NA	NA	NA	NA	TRUE	TRUE	TRUE	TRUE	TRUE	NA	NA	7	Non-canonical_RBP
ENSG00000122359	ANXA11	Non-canonical_RBP	TRUE	TRUE	TRUE	NA	NA	NA	TRUE	NA	TRUE	NA	TRUE	TRUE	NA	NA	NA	7	Non-canonical_RBP
ENSG00000164104	HMGB2	Non-canonical_RBP	TRUE	TRUE	TRUE	NA	NA	NA	NA	TRUE	NA	TRUE	NA	TRUE	TRUE	NA	NA	7	Non-canonical_RBP
ENSG00000188612	SUMO2	Non-canonical_RBP	TRUE	TRUE	NA	NA	TRUE	NA	NA	NA	NA	TRUE	NA	TRUE	NA	TRUE	TRUE	7	Non-canonical_RBP
ENSG00000113648	H2AFY	Non-canonical_RBP	NA	TRUE	TRUE	TRUE	TRUE	NA	TRUE	NA	NA	NA	TRUE	NA	TRUE	NA	NA	7	Non-canonical_RBP
ENSG00000059573	ALDH18A1	Non-canonical_RBP	NA	TRUE	TRUE	NA	TRUE	NA	NA	TRUE	NA	TRUE	NA	TRUE	TRUE	NA	NA	7	Non-canonical_RBP
ENSG00000084754	HADHA	Non-canonical_RBP	NA	TRUE	TRUE	NA	TRUE	NA	NA	NA	NA	TRUE	TRUE	TRUE	TRUE	NA	NA	7	Non-canonical_RBP
ENSG00000167553	TUBA1C	Non-canonical_RBP	NA	TRUE	TRUE	NA	NA	NA	NA	NA	TRUE	TRUE	TRUE	TRUE	NA	NA	NA	6	Non-canonical_RBP
ENSG00000084463	WBP11	Non-canonical_RBP	TRUE	TRUE	TRUE	NA	NA	NA	NA	NA	TRUE	TRUE	NA	NA	TRUE	NA	NA	6	Non-canonical_RBP
ENSG00000165525	NEMF	Non-canonical_RBP	NA	NA	TRUE	NA	NA	TRUE	NA	NA	TRUE	NA	TRUE	NA	NA	TRUE	TRUE	6	Non-canonical_RBP
ENSG00000010244	ZNF207	Non-canonical_RBP	TRUE	TRUE	TRUE	NA	NA	NA	TRUE	NA	TRUE	NA	TRUE	NA	NA	NA	NA	6	Non-canonical_RBP
ENSG00000187837	HIST1H1C	Non-canonical_RBP	TRUE	TRUE	NA	NA	NA	TRUE	NA	TRUE	NA	NA	NA	TRUE	TRUE	NA	NA	6	Non-canonical_RBP
ENSG00000106244	PDAP1	Non-canonical_RBP	TRUE	NA	TRUE	NA	NA	NA	NA	NA	TRUE	TRUE	TRUE	NA	TRUE	NA	NA	6	Non-canonical_RBP
ENSG00000198561	CTNND1	Non-canonical_RBP	NA	TRUE	TRUE	NA	NA	NA	NA	NA	TRUE	TRUE	NA	TRUE	TRUE	NA	NA	6	Non-canonical_RBP
ENSG00000263001	GTF2I	Non-canonical_RBP	NA	TRUE	TRUE	NA	TRUE	NA	TRUE	NA	TRUE	NA	TRUE	NA	NA	NA	NA	6	Non-canonical_RBP
ENSG00000077235	GTF3C1	Non-canonical_RBP	NA	TRUE	TRUE	NA	TRUE	NA	TRUE	NA	NA	TRUE	NA	TRUE	NA	NA	NA	6	Non-canonical_RBP
ENSG00000095139	ARCN1	Non-canonical_RBP	NA	TRUE	TRUE	NA	NA	NA	NA	TRUE	NA	TRUE	NA	TRUE	TRUE	NA	NA	6	Non-canonical_RBP
ENSG00000175216	CKAP5	Non-canonical_RBP	NA	TRUE	TRUE	NA	NA	NA	NA	NA	TRUE	TRUE	TRUE	TRUE	NA	NA	NA	6	Non-canonical_RBP
ENSG00000137497	NUMA1	Non-canonical_RBP	NA	NA	TRUE	TRUE	TRUE	NA	TRUE	NA	TRUE	NA	TRUE	NA	NA	NA	NA	6	Non-canonical_RBP
ENSG00000009954	BAZ1B	Non-canonical_RBP	NA	TRUE	NA	TRUE	TRUE	NA	TRUE	NA	TRUE	NA	NA	NA	TRUE	NA	NA	6	Non-canonical_RBP
ENSG00000126777	KTN1	Non-canonical_RBP	NA	NA	TRUE	NA	TRUE	TRUE	NA	TRUE	TRUE	NA	TRUE	NA	NA	NA	NA	6	Non-canonical_RBP
ENSG00000125651	GTF2F1	Non-canonical_RBP	TRUE	TRUE	TRUE	NA	NA	NA	NA	TRUE	NA	TRUE	TRUE	NA	NA	NA	NA	6	Non-canonical_RBP
ENSG00000122218	COPA	Non-canonical_RBP	NA	TRUE	TRUE	NA	TRUE	NA	NA	NA	TRUE	TRUE	NA	TRUE	NA	NA	NA	6	Non-canonical_RBP
ENSG00000136807	CDK9	Non-canonical_RBP	NA	TRUE	TRUE	NA	NA	NA	NA	NA	TRUE	TRUE	TRUE	TRUE	NA	NA	NA	6	Non-canonical_RBP
ENSG00000196367	TRRAP	Non-canonical_RBP	NA	TRUE	TRUE	NA	TRUE	NA	TRUE	NA	TRUE	NA	NA	TRUE	NA	NA	NA	6	Non-canonical_RBP
ENSG00000172534	HCFC1	Non-canonical_RBP	NA	TRUE	TRUE	NA	TRUE	NA	TRUE	NA	NA	TRUE	NA	TRUE	NA	NA	NA	6	Non-canonical_RBP
ENSG00000119041	GTF3C3	Non-canonical_RBP	NA	TRUE	TRUE	NA	TRUE	NA	TRUE	NA	NA	TRUE	NA	TRUE	NA	NA	NA	6	Non-canonical_RBP
ENSG00000135624	CCT7	Non-canonical_RBP	NA	TRUE	TRUE	NA	TRUE	NA	TRUE	NA	NA	TRUE	NA	TRUE	NA	NA	NA	6	Non-canonical_RBP
ENSG00000011007	ELOA	Non-canonical_RBP	NA	TRUE	TRUE	NA	TRUE	NA	TRUE	NA	NA	TRUE	NA	NA	TRUE	NA	NA	6	Non-canonical_RBP
ENSG00000156531	PHF6	Non-canonical_RBP	NA	TRUE	TRUE	NA	NA	NA	NA	TRUE	TRUE	NA	NA	NA	NA	TRUE	TRUE	6	Non-canonical_RBP
ENSG00000077380	DYNC1I2	Non-canonical_RBP	NA	TRUE	TRUE	NA	NA	NA	NA	NA	TRUE	TRUE	NA	TRUE	TRUE	NA	NA	6	Non-canonical_RBP
ENSG00000161011	SQSTM1	Non-canonical_RBP	NA	TRUE	NA	NA	TRUE	TRUE	TRUE	NA	NA	TRUE	NA	TRUE	NA	NA	NA	6	Non-canonical_RBP
ENSG00000071127	WDR1	Non-canonical_RBP	NA	NA	TRUE	NA	TRUE	NA	NA	NA	NA	TRUE	TRUE	NA	NA	TRUE	TRUE	6	Non-canonical_RBP
ENSG00000071859	FAM50A	Non-canonical_RBP	TRUE	NA	TRUE	NA	TRUE	NA	TRUE	NA	TRUE	NA	TRUE	NA	NA	NA	NA	6	Non-canonical_RBP
ENSG00000180370	PAK2	Non-canonical_RBP	NA	TRUE	TRUE	NA	TRUE	NA	TRUE	NA	NA	TRUE	TRUE	NA	NA	NA	NA	6	Non-canonical_RBP
ENSG00000183207	RUVBL2	Non-canonical_RBP	NA	TRUE	TRUE	NA	TRUE	NA	TRUE	NA	NA	TRUE	NA	TRUE	NA	NA	NA	6	Non-canonical_RBP
ENSG00000102024	PLS3	Non-canonical_RBP	NA	TRUE	TRUE	TRUE	TRUE	NA	NA	NA	TRUE	TRUE	NA	NA	NA	NA	NA	6	Non-canonical_RBP
ENSG00000134283	PPHLN1	Non-canonical_RBP	TRUE	NA	TRUE	NA	NA	NA	NA	TRUE	TRUE	NA	TRUE	TRUE	NA	NA	NA	6	Non-canonical_RBP
ENSG00000115306	SPTBN1	Non-canonical_RBP	TRUE	NA	TRUE	NA	NA	NA	NA	NA	TRUE	NA	NA	NA	TRUE	TRUE	TRUE	6	Non-canonical_RBP
ENSG00000170759	KIF5B	Non-canonical_RBP	NA	TRUE	TRUE	NA	NA	NA	NA	NA	TRUE	TRUE	TRUE	TRUE	NA	NA	NA	6	Non-canonical_RBP
ENSG00000084652	TXLNA	Non-canonical_RBP	NA	TRUE	TRUE	NA	NA	NA	NA	NA	TRUE	TRUE	TRUE	TRUE	NA	NA	NA	6	Non-canonical_RBP
ENSG00000163636	PSMD6	Non-canonical_RBP	NA	TRUE	NA	NA	TRUE	NA	TRUE	NA	NA	TRUE	TRUE	TRUE	NA	NA	NA	6	Non-canonical_RBP
ENSG00000265790	RNASEH1P1	Non-canonical_RBP	NA	TRUE	TRUE	NA	TRUE	NA	TRUE	NA	NA	TRUE	NA	NA	TRUE	NA	NA	6	Non-canonical_RBP
ENSG00000170248	PDCD6IP	Non-canonical_RBP	NA	TRUE	NA	NA	TRUE	NA	NA	NA	NA	TRUE	TRUE	TRUE	TRUE	NA	NA	6	Non-canonical_RBP
ENSG00000075420	FNDC3B	Non-canonical_RBP	NA	NA	NA	NA	NA	TRUE	NA	TRUE	TRUE	NA	TRUE	TRUE	TRUE	NA	NA	6	Non-canonical_RBP
ENSG00000127914	AKAP9	Non-canonical_RBP	NA	TRUE	TRUE	NA	NA	NA	NA	NA	TRUE	TRUE	TRUE	TRUE	NA	NA	NA	6	Non-canonical_RBP
ENSG00000151914	DST	Non-canonical_RBP	NA	TRUE	NA	NA	NA	NA	NA	NA	TRUE	TRUE	TRUE	TRUE	TRUE	NA	NA	6	Non-canonical_RBP
ENSG00000161057	PSMC2	Non-canonical_RBP	NA	TRUE	NA	NA	TRUE	NA	TRUE	NA	NA	TRUE	NA	TRUE	TRUE	NA	NA	6	Non-canonical_RBP
ENSG00000106638	TBL2	Non-canonical_RBP	NA	NA	TRUE	NA	NA	TRUE	NA	TRUE	TRUE	TRUE	TRUE	NA	NA	NA	NA	6	Non-canonical_RBP
ENSG00000168439	STIP1	Non-canonical_RBP	NA	TRUE	TRUE	NA	NA	NA	NA	TRUE	NA	TRUE	NA	TRUE	TRUE	NA	NA	6	Non-canonical_RBP
ENSG00000065000	AP3D1	Non-canonical_RBP	NA	TRUE	TRUE	NA	NA	NA	NA	NA	TRUE	TRUE	TRUE	NA	NA	TRUE	NA	6	Non-canonical_RBP
ENSG00000175166	PSMD2	Non-canonical_RBP	NA	TRUE	TRUE	NA	TRUE	NA	TRUE	NA	NA	TRUE	NA	TRUE	NA	NA	NA	6	Non-canonical_RBP
ENSG00000163110	PDLIM5	Non-canonical_RBP	NA	TRUE	TRUE	NA	NA	NA	NA	NA	TRUE	TRUE	NA	TRUE	TRUE	NA	NA	6	Non-canonical_RBP
ENSG00000142657	PGD	Non-canonical_RBP	NA	TRUE	NA	NA	TRUE	NA	TRUE	NA	NA	TRUE	TRUE	TRUE	NA	NA	NA	6	Non-canonical_RBP
ENSG00000197043	ANXA6	Non-canonical_RBP	NA	TRUE	TRUE	NA	TRUE	NA	TRUE	NA	NA	NA	TRUE	TRUE	NA	NA	NA	6	Non-canonical_RBP
ENSG00000102900	NUP93	Non-canonical_RBP	NA	TRUE	TRUE	NA	TRUE	NA	TRUE	NA	TRUE	NA	NA	TRUE	NA	NA	NA	6	Non-canonical_RBP
ENSG00000111530	CAND1	Non-canonical_RBP	NA	TRUE	TRUE	NA	TRUE	NA	TRUE	NA	NA	TRUE	NA	TRUE	NA	NA	NA	6	Non-canonical_RBP
ENSG00000113368	LMNB1	Non-canonical_RBP	NA	TRUE	TRUE	NA	NA	NA	NA	NA	TRUE	TRUE	TRUE	TRUE	NA	NA	NA	6	Non-canonical_RBP
ENSG00000167815	PRDX2	Non-canonical_RBP	NA	NA	TRUE	NA	TRUE	NA	TRUE	NA	TRUE	NA	TRUE	NA	NA	TRUE	NA	6	Non-canonical_RBP
ENSG00000175792	RUVBL1	Non-canonical_RBP	NA	TRUE	TRUE	NA	TRUE	NA	TRUE	NA	NA	TRUE	NA	TRUE	NA	NA	NA	6	Non-canonical_RBP
ENSG00000153113	CAST	Non-canonical_RBP	NA	NA	TRUE	NA	TRUE	NA	NA	TRUE	TRUE	TRUE	TRUE	NA	NA	NA	NA	6	Non-canonical_RBP
ENSG00000138768	USO1	Non-canonical_RBP	NA	TRUE	TRUE	NA	NA	NA	NA	TRUE	NA	TRUE	NA	TRUE	TRUE	NA	NA	6	Non-canonical_RBP
ENSG00000105821	DNAJC2	Non-canonical_RBP	NA	TRUE	TRUE	NA	NA	NA	NA	TRUE	TRUE	NA	TRUE	TRUE	NA	NA	NA	6	Non-canonical_RBP
ENSG00000155561	NUP205	Non-canonical_RBP	NA	TRUE	TRUE	NA	TRUE	NA	TRUE	NA	TRUE	NA	NA	TRUE	NA	NA	NA	6	Non-canonical_RBP
ENSG00000099901	RANBP1	Non-canonical_RBP	NA	TRUE	TRUE	NA	NA	NA	NA	NA	TRUE	TRUE	TRUE	TRUE	NA	NA	NA	6	Non-canonical_RBP
ENSG00000101444	AHCY	Non-canonical_RBP	NA	TRUE	NA	TRUE	TRUE	NA	TRUE	NA	NA	TRUE	NA	TRUE	NA	NA	NA	6	Non-canonical_RBP
ENSG00000179409	GEMIN4	Non-canonical_RBP	NA	TRUE	TRUE	NA	TRUE	NA	TRUE	NA	TRUE	NA	NA	TRUE	NA	NA	NA	6	Non-canonical_RBP
ENSG00000139233	LLPH	Non-canonical_RBP	TRUE	NA	TRUE	NA	NA	NA	NA	TRUE	TRUE	NA	TRUE	NA	TRUE	NA	NA	6	Non-canonical_RBP
ENSG00000163166	IWS1	Non-canonical_RBP	NA	TRUE	TRUE	NA	NA	NA	NA	NA	TRUE	TRUE	TRUE	TRUE	NA	NA	NA	6	Non-canonical_RBP
ENSG00000127603	MACF1	Non-canonical_RBP	TRUE	TRUE	TRUE	NA	NA	NA	NA	NA	TRUE	TRUE	NA	TRUE	NA	NA	NA	6	Non-canonical_RBP
ENSG00000131473	ACLY	Non-canonical_RBP	NA	TRUE	NA	TRUE	TRUE	NA	TRUE	NA	NA	TRUE	NA	TRUE	NA	NA	NA	6	Non-canonical_RBP
ENSG00000160299	PCNT	Non-canonical_RBP	NA	TRUE	TRUE	NA	NA	NA	NA	NA	TRUE	TRUE	TRUE	TRUE	NA	NA	NA	6	Non-canonical_RBP
ENSG00000091436	MAP3K20	Non-canonical_RBP	TRUE	NA	TRUE	NA	NA	TRUE	NA	NA	TRUE	TRUE	TRUE	NA	NA	NA	NA	6	Non-canonical_RBP
ENSG00000100304	TTLL12	Non-canonical_RBP	NA	TRUE	TRUE	NA	TRUE	NA	TRUE	NA	NA	TRUE	NA	TRUE	NA	NA	NA	6	Non-canonical_RBP
ENSG00000205531	NAP1L4	Non-canonical_RBP	NA	TRUE	TRUE	NA	NA	NA	NA	TRUE	TRUE	TRUE	TRUE	NA	NA	NA	NA	6	Non-canonical_RBP
ENSG00000147677	EIF3H	Non-canonical_RBP	NA	NA	TRUE	NA	NA	TRUE	NA	TRUE	TRUE	TRUE	NA	TRUE	NA	NA	NA	6	Non-canonical_RBP
ENSG00000163565	IFI16	Non-canonical_RBP	NA	NA	NA	NA	TRUE	NA	TRUE	TRUE	TRUE	TRUE	NA	NA	NA	TRUE	NA	6	Non-canonical_RBP
ENSG00000062485	CS	Non-canonical_RBP	TRUE	TRUE	TRUE	NA	TRUE	NA	NA	NA	NA	TRUE	NA	TRUE	NA	NA	NA	6	Non-canonical_RBP
ENSG00000273749	CYFIP1	Non-canonical_RBP	NA	TRUE	TRUE	NA	TRUE	NA	NA	NA	NA	TRUE	TRUE	TRUE	NA	NA	NA	6	Non-canonical_RBP
ENSG00000126461	SCAF1	Non-canonical_RBP	NA	TRUE	TRUE	NA	TRUE	NA	NA	NA	TRUE	TRUE	TRUE	NA	NA	NA	NA	6	Non-canonical_RBP
ENSG00000187109	NAP1L1	Non-canonical_RBP	TRUE	TRUE	TRUE	NA	NA	NA	NA	NA	NA	TRUE	TRUE	TRUE	NA	NA	NA	6	Non-canonical_RBP
ENSG00000106803	SEC61B	Non-canonical_RBP	NA	NA	TRUE	NA	NA	NA	NA	TRUE	TRUE	TRUE	TRUE	NA	TRUE	NA	NA	6	Non-canonical_RBP
ENSG00000087077	TRIP6	Non-canonical_RBP	NA	TRUE	TRUE	NA	NA	NA	NA	TRUE	NA	TRUE	TRUE	TRUE	NA	NA	NA	6	Non-canonical_RBP
ENSG00000103067	ESRP2	Non-canonical_RBP	TRUE	NA	NA	NA	NA	TRUE	NA	TRUE	TRUE	NA	TRUE	NA	TRUE	NA	NA	6	Non-canonical_RBP
ENSG00000005206	SPPL2B	Non-canonical_RBP	NA	NA	TRUE	NA	NA	NA	TRUE	NA	TRUE	NA	TRUE	NA	NA	TRUE	TRUE	6	Non-canonical_RBP
ENSG00000182768	NGRN	Non-canonical_RBP	TRUE	NA	TRUE	NA	NA	TRUE	NA	TRUE	TRUE	NA	TRUE	NA	NA	NA	NA	6	Non-canonical_RBP
ENSG00000174437	ATP2A2	Non-canonical_RBP	NA	TRUE	TRUE	NA	NA	NA	NA	NA	TRUE	TRUE	TRUE	TRUE	NA	NA	NA	6	Non-canonical_RBP
ENSG00000131876	SNRPA1	Non-canonical_RBP	TRUE	NA	TRUE	NA	NA	NA	TRUE	NA	NA	NA	TRUE	NA	TRUE	NA	NA	5	Non-canonical_RBP
ENSG00000146540	C7orf50	Non-canonical_RBP	NA	NA	TRUE	NA	TRUE	NA	NA	TRUE	TRUE	NA	TRUE	NA	NA	NA	NA	5	Non-canonical_RBP
ENSG00000151503	NCAPD3	Non-canonical_RBP	NA	TRUE	TRUE	NA	NA	NA	TRUE	NA	TRUE	NA	NA	TRUE	NA	NA	NA	5	Non-canonical_RBP
ENSG00000130816	DNMT1	Non-canonical_RBP	NA	TRUE	NA	NA	TRUE	NA	TRUE	NA	NA	TRUE	NA	TRUE	NA	NA	NA	5	Non-canonical_RBP
ENSG00000086061	DNAJA1	Non-canonical_RBP	NA	TRUE	NA	NA	NA	NA	NA	NA	TRUE	TRUE	NA	TRUE	TRUE	NA	NA	5	Non-canonical_RBP
ENSG00000125482	TTF1	Non-canonical_RBP	NA	NA	TRUE	NA	NA	NA	NA	NA	TRUE	NA	TRUE	NA	NA	TRUE	TRUE	5	Non-canonical_RBP
ENSG00000184432	COPB2	Non-canonical_RBP	NA	TRUE	TRUE	NA	NA	NA	NA	NA	NA	TRUE	TRUE	TRUE	NA	NA	NA	5	Non-canonical_RBP
ENSG00000095564	BTAF1	Non-canonical_RBP	NA	TRUE	TRUE	NA	TRUE	NA	TRUE	NA	NA	NA	NA	TRUE	NA	NA	NA	5	Non-canonical_RBP
ENSG00000071054	MAP4K4	Non-canonical_RBP	NA	TRUE	NA	NA	NA	NA	NA	NA	TRUE	TRUE	NA	NA	NA	TRUE	TRUE	5	Non-canonical_RBP
ENSG00000146918	NCAPG2	Non-canonical_RBP	NA	TRUE	TRUE	NA	TRUE	NA	TRUE	NA	NA	NA	NA	TRUE	NA	NA	NA	5	Non-canonical_RBP
ENSG00000111142	METAP2	Non-canonical_RBP	NA	NA	TRUE	NA	NA	TRUE	NA	TRUE	TRUE	NA	TRUE	NA	NA	NA	NA	5	Non-canonical_RBP
ENSG00000113810	SMC4	Non-canonical_RBP	NA	TRUE	TRUE	NA	TRUE	NA	TRUE	NA	NA	NA	NA	TRUE	NA	NA	NA	5	Non-canonical_RBP
ENSG00000146109	ABT1	Non-canonical_RBP	TRUE	NA	TRUE	NA	NA	NA	NA	TRUE	TRUE	NA	TRUE	NA	NA	NA	NA	5	Non-canonical_RBP
ENSG00000026025	VIM	Non-canonical_RBP	NA	NA	TRUE	TRUE	NA	NA	TRUE	NA	TRUE	NA	NA	NA	TRUE	NA	NA	5	Non-canonical_RBP
ENSG00000168496	FEN1	Non-canonical_RBP	NA	NA	TRUE	NA	TRUE	NA	TRUE	NA	TRUE	NA	TRUE	NA	NA	NA	NA	5	Non-canonical_RBP
ENSG00000085224	ATRX	Non-canonical_RBP	NA	TRUE	TRUE	NA	NA	NA	NA	NA	TRUE	TRUE	TRUE	NA	NA	NA	NA	5	Non-canonical_RBP
ENSG00000162521	RBBP4	Non-canonical_RBP	NA	TRUE	NA	NA	NA	NA	NA	NA	NA	TRUE	NA	TRUE	NA	TRUE	TRUE	5	Non-canonical_RBP
ENSG00000105298	CACTIN	Non-canonical_RBP	TRUE	TRUE	TRUE	NA	NA	NA	NA	NA	TRUE	NA	TRUE	NA	NA	NA	NA	5	Non-canonical_RBP
ENSG00000133026	MYH10	Non-canonical_RBP	NA	TRUE	TRUE	NA	NA	NA	NA	NA	NA	TRUE	TRUE	TRUE	NA	NA	NA	5	Non-canonical_RBP
ENSG00000184897	H1FX	Non-canonical_RBP	TRUE	NA	TRUE	NA	TRUE	NA	NA	NA	TRUE	NA	TRUE	NA	NA	NA	NA	5	Non-canonical_RBP
ENSG00000104783	KCNN4	Non-canonical_RBP	NA	TRUE	TRUE	NA	TRUE	NA	NA	NA	TRUE	TRUE	NA	NA	NA	NA	NA	5	Non-canonical_RBP
ENSG00000108064	TFAM	Non-canonical_RBP	TRUE	NA	TRUE	NA	NA	NA	NA	TRUE	TRUE	NA	TRUE	NA	NA	NA	NA	5	Non-canonical_RBP
ENSG00000103550	KNOP1	Non-canonical_RBP	NA	TRUE	TRUE	NA	NA	NA	NA	TRUE	TRUE	NA	TRUE	NA	NA	NA	NA	5	Non-canonical_RBP
ENSG00000114767	RRP9	Non-canonical_RBP	TRUE	NA	TRUE	NA	NA	NA	NA	TRUE	TRUE	NA	TRUE	NA	NA	NA	NA	5	Non-canonical_RBP
ENSG00000088325	TPX2	Non-canonical_RBP	NA	TRUE	NA	NA	TRUE	NA	NA	NA	TRUE	NA	NA	TRUE	TRUE	NA	NA	5	Non-canonical_RBP
ENSG00000111845	PAK1IP1	Non-canonical_RBP	NA	NA	TRUE	NA	NA	NA	NA	NA	TRUE	NA	TRUE	NA	NA	TRUE	TRUE	5	Non-canonical_RBP
ENSG00000142546	NOSIP	Non-canonical_RBP	NA	TRUE	NA	NA	TRUE	NA	TRUE	TRUE	TRUE	NA	NA	NA	NA	NA	NA	5	Non-canonical_RBP
ENSG00000105355	PLIN3	Non-canonical_RBP	NA	TRUE	NA	NA	NA	NA	NA	NA	TRUE	TRUE	TRUE	TRUE	NA	NA	NA	5	Non-canonical_RBP
ENSG00000130638	ATXN10	Non-canonical_RBP	NA	TRUE	TRUE	NA	TRUE	NA	TRUE	NA	NA	TRUE	NA	NA	NA	NA	NA	5	Non-canonical_RBP
ENSG00000115415	STAT1	Non-canonical_RBP	NA	TRUE	NA	NA	TRUE	NA	TRUE	NA	NA	TRUE	NA	TRUE	NA	NA	NA	5	Non-canonical_RBP
ENSG00000173692	PSMD1	Non-canonical_RBP	NA	TRUE	NA	NA	TRUE	NA	TRUE	NA	NA	TRUE	NA	TRUE	NA	NA	NA	5	Non-canonical_RBP
ENSG00000138279	ANXA7	Non-canonical_RBP	TRUE	NA	TRUE	NA	TRUE	NA	NA	NA	TRUE	NA	TRUE	NA	NA	NA	NA	5	Non-canonical_RBP
ENSG00000137337	MDC1	Non-canonical_RBP	NA	TRUE	TRUE	NA	TRUE	NA	NA	NA	TRUE	NA	NA	TRUE	NA	NA	NA	5	Non-canonical_RBP
ENSG00000086712	TXLNG	Non-canonical_RBP	NA	TRUE	TRUE	NA	NA	NA	NA	NA	TRUE	TRUE	TRUE	NA	NA	NA	NA	5	Non-canonical_RBP
ENSG00000134308	YWHAQ	Non-canonical_RBP	NA	TRUE	NA	NA	TRUE	NA	NA	NA	TRUE	TRUE	NA	TRUE	NA	NA	NA	5	Non-canonical_RBP
ENSG00000126432	PRDX5	Non-canonical_RBP	NA	NA	TRUE	NA	TRUE	NA	TRUE	NA	TRUE	TRUE	NA	NA	NA	NA	NA	5	Non-canonical_RBP
ENSG00000161204	ABCF3	Non-canonical_RBP	NA	TRUE	TRUE	NA	NA	NA	NA	NA	TRUE	TRUE	TRUE	NA	NA	NA	NA	5	Non-canonical_RBP
ENSG00000136813	ECPAS	Non-canonical_RBP	NA	TRUE	TRUE	NA	TRUE	NA	TRUE	NA	NA	NA	NA	TRUE	NA	NA	NA	5	Non-canonical_RBP
ENSG00000111667	USP5	Non-canonical_RBP	NA	TRUE	NA	NA	TRUE	NA	TRUE	NA	NA	TRUE	NA	TRUE	NA	NA	NA	5	Non-canonical_RBP
ENSG00000130396	AFDN	Non-canonical_RBP	NA	TRUE	TRUE	NA	NA	NA	NA	NA	NA	TRUE	NA	TRUE	TRUE	NA	NA	5	Non-canonical_RBP
ENSG00000140525	FANCI	Non-canonical_RBP	NA	TRUE	TRUE	NA	TRUE	NA	TRUE	NA	NA	NA	NA	TRUE	NA	NA	NA	5	Non-canonical_RBP
ENSG00000100764	PSMC1	Non-canonical_RBP	NA	TRUE	NA	NA	TRUE	NA	TRUE	TRUE	NA	TRUE	NA	NA	NA	NA	NA	5	Non-canonical_RBP
ENSG00000100297	MCM5	Non-canonical_RBP	NA	TRUE	TRUE	NA	TRUE	NA	TRUE	NA	NA	NA	NA	TRUE	NA	NA	NA	5	Non-canonical_RBP
ENSG00000143633	C1orf131	Non-canonical_RBP	TRUE	NA	TRUE	NA	NA	NA	NA	TRUE	TRUE	NA	TRUE	NA	NA	NA	NA	5	Non-canonical_RBP
ENSG00000178035	IMPDH2	Non-canonical_RBP	NA	TRUE	NA	NA	NA	TRUE	NA	NA	NA	TRUE	NA	TRUE	NA	TRUE	NA	5	Non-canonical_RBP
ENSG00000116161	CACYBP	Non-canonical_RBP	NA	TRUE	TRUE	NA	NA	NA	NA	NA	TRUE	TRUE	NA	TRUE	NA	NA	NA	5	Non-canonical_RBP
ENSG00000101126	ADNP	Non-canonical_RBP	NA	TRUE	TRUE	NA	TRUE	NA	NA	NA	NA	TRUE	NA	TRUE	NA	NA	NA	5	Non-canonical_RBP
ENSG00000095002	MSH2	Non-canonical_RBP	NA	TRUE	TRUE	NA	TRUE	NA	TRUE	NA	NA	NA	NA	TRUE	NA	NA	NA	5	Non-canonical_RBP
ENSG00000138363	ATIC	Non-canonical_RBP	NA	TRUE	NA	NA	TRUE	NA	TRUE	NA	NA	TRUE	NA	TRUE	NA	NA	NA	5	Non-canonical_RBP
ENSG00000104687	GSR	Non-canonical_RBP	NA	TRUE	TRUE	NA	NA	NA	NA	NA	NA	TRUE	TRUE	TRUE	NA	NA	NA	5	Non-canonical_RBP
ENSG00000091527	CDV3	Non-canonical_RBP	NA	NA	TRUE	NA	NA	NA	NA	NA	TRUE	TRUE	TRUE	TRUE	NA	NA	NA	5	Non-canonical_RBP
ENSG00000180198	RCC1	Non-canonical_RBP	NA	TRUE	TRUE	NA	TRUE	NA	TRUE	NA	TRUE	NA	NA	NA	NA	NA	NA	5	Non-canonical_RBP
ENSG00000077549	CAPZB	Non-canonical_RBP	NA	TRUE	TRUE	NA	TRUE	NA	NA	NA	NA	TRUE	NA	TRUE	NA	NA	NA	5	Non-canonical_RBP
ENSG00000153207	AHCTF1	Non-canonical_RBP	NA	TRUE	TRUE	NA	NA	NA	NA	NA	TRUE	TRUE	NA	TRUE	NA	NA	NA	5	Non-canonical_RBP
ENSG00000185651	UBE2L3	Non-canonical_RBP	NA	NA	TRUE	NA	NA	NA	NA	TRUE	TRUE	NA	TRUE	NA	TRUE	NA	NA	5	Non-canonical_RBP
ENSG00000141279	NPEPPS	Non-canonical_RBP	NA	TRUE	NA	NA	TRUE	NA	TRUE	NA	NA	TRUE	NA	TRUE	NA	NA	NA	5	Non-canonical_RBP
ENSG00000108010	GLRX3	Non-canonical_RBP	NA	TRUE	NA	NA	NA	NA	TRUE	TRUE	NA	TRUE	NA	TRUE	NA	NA	NA	5	Non-canonical_RBP
ENSG00000145050	MANF	Non-canonical_RBP	NA	NA	TRUE	NA	NA	NA	NA	NA	TRUE	NA	TRUE	TRUE	TRUE	NA	NA	5	Non-canonical_RBP
ENSG00000116288	PARK7	Non-canonical_RBP	NA	TRUE	NA	NA	TRUE	NA	TRUE	NA	NA	TRUE	NA	NA	TRUE	NA	NA	5	Non-canonical_RBP
ENSG00000122786	CALD1	Non-canonical_RBP	NA	TRUE	NA	NA	NA	NA	NA	NA	TRUE	TRUE	NA	TRUE	TRUE	NA	NA	5	Non-canonical_RBP
ENSG00000100030	MAPK1	Non-canonical_RBP	NA	TRUE	NA	NA	TRUE	NA	TRUE	NA	NA	TRUE	NA	TRUE	NA	NA	NA	5	Non-canonical_RBP
ENSG00000198380	GFPT1	Non-canonical_RBP	NA	TRUE	TRUE	NA	NA	NA	NA	NA	TRUE	TRUE	NA	TRUE	NA	NA	NA	5	Non-canonical_RBP
ENSG00000166508	MCM7	Non-canonical_RBP	NA	TRUE	NA	NA	TRUE	NA	TRUE	NA	NA	NA	TRUE	TRUE	NA	NA	NA	5	Non-canonical_RBP
ENSG00000160213	CSTB	Non-canonical_RBP	NA	NA	TRUE	NA	NA	NA	NA	TRUE	TRUE	TRUE	TRUE	NA	NA	NA	NA	5	Non-canonical_RBP
ENSG00000163125	RPRD2	Non-canonical_RBP	NA	TRUE	NA	NA	TRUE	NA	TRUE	NA	NA	TRUE	TRUE	NA	NA	NA	NA	5	Non-canonical_RBP
ENSG00000178921	PFAS	Non-canonical_RBP	NA	TRUE	NA	NA	TRUE	NA	TRUE	NA	NA	TRUE	NA	TRUE	NA	NA	NA	5	Non-canonical_RBP
ENSG00000165637	VDAC2	Non-canonical_RBP	NA	TRUE	TRUE	NA	NA	NA	NA	NA	NA	TRUE	TRUE	TRUE	NA	NA	NA	5	Non-canonical_RBP
ENSG00000213585	VDAC1	Non-canonical_RBP	NA	TRUE	TRUE	NA	TRUE	NA	NA	NA	TRUE	TRUE	NA	NA	NA	NA	NA	5	Non-canonical_RBP
ENSG00000014123	UFL1	Non-canonical_RBP	NA	NA	TRUE	NA	NA	NA	NA	NA	TRUE	NA	TRUE	NA	NA	TRUE	TRUE	5	Non-canonical_RBP
ENSG00000167110	GOLGA2	Non-canonical_RBP	NA	TRUE	NA	NA	NA	NA	NA	NA	TRUE	TRUE	TRUE	TRUE	NA	NA	NA	5	Non-canonical_RBP
ENSG00000054654	SYNE2	Non-canonical_RBP	NA	TRUE	TRUE	NA	NA	NA	NA	NA	NA	TRUE	TRUE	TRUE	NA	NA	NA	5	Non-canonical_RBP
ENSG00000124160	NCOA5	Non-canonical_RBP	TRUE	TRUE	NA	NA	TRUE	NA	NA	NA	NA	TRUE	TRUE	NA	NA	NA	NA	5	Non-canonical_RBP
ENSG00000130813	C19orf66	Non-canonical_RBP	NA	NA	NA	NA	NA	TRUE	NA	NA	TRUE	NA	TRUE	NA	TRUE	TRUE	NA	5	Non-canonical_RBP
ENSG00000118193	KIF14	Non-canonical_RBP	NA	TRUE	TRUE	NA	NA	NA	NA	NA	NA	TRUE	TRUE	TRUE	NA	NA	NA	5	Non-canonical_RBP
ENSG00000143815	LBR	Non-canonical_RBP	TRUE	TRUE	TRUE	NA	NA	NA	NA	NA	TRUE	NA	NA	TRUE	NA	NA	NA	5	Non-canonical_RBP
ENSG00000125821	DTD1	Non-canonical_RBP	TRUE	NA	NA	NA	TRUE	TRUE	NA	NA	TRUE	NA	TRUE	NA	NA	NA	NA	5	Non-canonical_RBP
ENSG00000100294	MCAT	Non-canonical_RBP	TRUE	NA	TRUE	NA	NA	TRUE	NA	NA	TRUE	NA	TRUE	NA	NA	NA	NA	5	Non-canonical_RBP
ENSG00000168003	SLC3A2	Non-canonical_RBP	NA	NA	TRUE	NA	TRUE	NA	NA	TRUE	TRUE	NA	TRUE	NA	NA	NA	NA	5	Non-canonical_RBP
ENSG00000116030	SUMO1	Non-canonical_RBP	NA	NA	NA	NA	TRUE	TRUE	TRUE	TRUE	NA	NA	NA	NA	NA	TRUE	NA	5	Non-canonical_RBP
ENSG00000185567	AHNAK2	Non-canonical_RBP	NA	NA	NA	TRUE	TRUE	TRUE	NA	NA	NA	TRUE	NA	TRUE	NA	NA	NA	5	Non-canonical_RBP
ENSG00000274523	RCC1L	Non-canonical_RBP	TRUE	NA	NA	NA	NA	TRUE	NA	TRUE	TRUE	NA	TRUE	NA	NA	NA	NA	5	Non-canonical_RBP
ENSG00000064651	SLC12A2	Non-canonical_RBP	NA	TRUE	TRUE	NA	NA	NA	NA	NA	NA	TRUE	TRUE	TRUE	NA	NA	NA	5	Non-canonical_RBP
ENSG00000038219	BOD1L1	Non-canonical_RBP	NA	TRUE	TRUE	NA	TRUE	NA	NA	NA	TRUE	TRUE	NA	NA	NA	NA	NA	5	Non-canonical_RBP
ENSG00000152234	ATP5F1A	Non-canonical_RBP	NA	NA	TRUE	NA	NA	NA	NA	TRUE	NA	NA	TRUE	NA	TRUE	TRUE	NA	5	Non-canonical_RBP
ENSG00000134760	DSG1	Non-canonical_RBP	NA	NA	TRUE	NA	NA	NA	TRUE	NA	TRUE	NA	TRUE	NA	NA	TRUE	NA	5	Non-canonical_RBP
ENSG00000187051	RPS19BP1	Non-canonical_RBP	TRUE	NA	TRUE	NA	NA	NA	NA	TRUE	TRUE	NA	TRUE	NA	NA	NA	NA	5	Non-canonical_RBP
ENSG00000132305	IMMT	Non-canonical_RBP	NA	TRUE	NA	NA	TRUE	NA	NA	TRUE	NA	TRUE	NA	TRUE	NA	NA	NA	5	Non-canonical_RBP
ENSG00000129250	KIF1C	Non-canonical_RBP	TRUE	NA	TRUE	NA	NA	TRUE	NA	TRUE	NA	TRUE	NA	NA	NA	NA	NA	5	Non-canonical_RBP
ENSG00000159176	CSRP1	Non-canonical_RBP	NA	NA	NA	NA	NA	NA	NA	TRUE	TRUE	TRUE	NA	TRUE	TRUE	NA	NA	5	Non-canonical_RBP
ENSG00000113758	DBN1	Non-canonical_RBP	NA	TRUE	NA	NA	NA	NA	NA	NA	TRUE	TRUE	NA	TRUE	NA	NA	NA	4	Non-canonical_RBP
ENSG00000168298	HIST1H1E	Non-canonical_RBP	NA	TRUE	TRUE	NA	NA	NA	NA	NA	NA	NA	NA	TRUE	TRUE	NA	NA	4	Non-canonical_RBP
ENSG00000100442	FKBP3	Non-canonical_RBP	NA	TRUE	TRUE	NA	NA	NA	NA	TRUE	NA	NA	NA	NA	TRUE	NA	NA	4	Non-canonical_RBP
ENSG00000167674	HDGFL2	Non-canonical_RBP	NA	TRUE	NA	NA	NA	NA	NA	NA	NA	TRUE	TRUE	TRUE	NA	NA	NA	4	Non-canonical_RBP
ENSG00000141577	CEP131	Non-canonical_RBP	NA	TRUE	NA	NA	NA	NA	NA	NA	TRUE	TRUE	NA	TRUE	NA	NA	NA	4	Non-canonical_RBP
ENSG00000168564	CDKN2AIP	Non-canonical_RBP	NA	TRUE	NA	NA	TRUE	NA	TRUE	NA	NA	TRUE	NA	NA	NA	NA	NA	4	Non-canonical_RBP
ENSG00000164190	NIPBL	Non-canonical_RBP	NA	TRUE	NA	NA	TRUE	NA	NA	NA	TRUE	TRUE	NA	NA	NA	NA	NA	4	Non-canonical_RBP
ENSG00000125484	GTF3C4	Non-canonical_RBP	NA	TRUE	NA	NA	TRUE	NA	TRUE	NA	NA	NA	NA	TRUE	NA	NA	NA	4	Non-canonical_RBP
ENSG00000132646	PCNA	Non-canonical_RBP	NA	TRUE	NA	NA	NA	NA	TRUE	NA	NA	TRUE	NA	TRUE	NA	NA	NA	4	Non-canonical_RBP
ENSG00000177084	POLE	Non-canonical_RBP	NA	TRUE	NA	NA	TRUE	NA	TRUE	NA	NA	NA	NA	TRUE	NA	NA	NA	4	Non-canonical_RBP
ENSG00000169598	DFFB	Non-canonical_RBP	NA	TRUE	TRUE	NA	TRUE	NA	NA	NA	NA	TRUE	NA	NA	NA	NA	NA	4	Non-canonical_RBP
ENSG00000116062	MSH6	Non-canonical_RBP	NA	TRUE	NA	NA	TRUE	NA	TRUE	NA	NA	NA	NA	TRUE	NA	NA	NA	4	Non-canonical_RBP
ENSG00000062822	POLD1	Non-canonical_RBP	NA	TRUE	NA	NA	TRUE	NA	TRUE	NA	NA	NA	NA	TRUE	NA	NA	NA	4	Non-canonical_RBP
ENSG00000163539	CLASP2	Non-canonical_RBP	NA	TRUE	NA	NA	NA	NA	NA	NA	NA	TRUE	NA	TRUE	TRUE	NA	NA	4	Non-canonical_RBP
ENSG00000090889	KIF4A	Non-canonical_RBP	NA	TRUE	NA	NA	TRUE	NA	TRUE	NA	NA	NA	NA	TRUE	NA	NA	NA	4	Non-canonical_RBP
ENSG00000196205	EEF1A1P5	Non-canonical_RBP	NA	NA	NA	NA	TRUE	NA	TRUE	NA	NA	NA	NA	NA	NA	TRUE	TRUE	4	Non-canonical_RBP
ENSG00000072110	ACTN1	Non-canonical_RBP	NA	TRUE	NA	TRUE	NA	NA	NA	NA	NA	TRUE	NA	TRUE	NA	NA	NA	4	Non-canonical_RBP
ENSG00000167258	CDK12	Non-canonical_RBP	NA	TRUE	NA	NA	TRUE	NA	NA	NA	NA	TRUE	NA	TRUE	NA	NA	NA	4	Non-canonical_RBP
ENSG00000248333	CDK11B	Non-canonical_RBP	TRUE	TRUE	NA	NA	TRUE	NA	TRUE	NA	NA	NA	NA	NA	NA	NA	NA	4	Non-canonical_RBP
ENSG00000166794	PPIB	Non-canonical_RBP	TRUE	NA	NA	NA	NA	NA	NA	TRUE	TRUE	NA	NA	NA	TRUE	NA	NA	4	Non-canonical_RBP
ENSG00000104067	TJP1	Non-canonical_RBP	NA	TRUE	TRUE	NA	NA	NA	NA	NA	NA	TRUE	NA	TRUE	NA	NA	NA	4	Non-canonical_RBP
ENSG00000184634	MED12	Non-canonical_RBP	NA	TRUE	NA	NA	TRUE	NA	TRUE	NA	NA	NA	NA	TRUE	NA	NA	NA	4	Non-canonical_RBP
ENSG00000035928	RFC1	Non-canonical_RBP	NA	NA	TRUE	NA	TRUE	NA	TRUE	NA	TRUE	NA	NA	NA	NA	NA	NA	4	Non-canonical_RBP
ENSG00000149480	MTA2	Non-canonical_RBP	NA	TRUE	NA	NA	TRUE	NA	TRUE	NA	NA	NA	NA	TRUE	NA	NA	NA	4	Non-canonical_RBP
ENSG00000173473	SMARCC1	Non-canonical_RBP	NA	TRUE	NA	NA	TRUE	NA	TRUE	NA	NA	NA	NA	TRUE	NA	NA	NA	4	Non-canonical_RBP
ENSG00000110955	ATP5F1B	Non-canonical_RBP	NA	NA	TRUE	NA	TRUE	NA	NA	NA	NA	NA	TRUE	NA	NA	TRUE	NA	4	Non-canonical_RBP
ENSG00000111011	RSRC2	Non-canonical_RBP	TRUE	TRUE	NA	NA	NA	NA	NA	NA	NA	TRUE	NA	NA	NA	TRUE	NA	4	Non-canonical_RBP
ENSG00000148396	SEC16A	Non-canonical_RBP	NA	TRUE	NA	NA	NA	NA	NA	NA	TRUE	TRUE	NA	TRUE	NA	NA	NA	4	Non-canonical_RBP
ENSG00000075239	ACAT1	Non-canonical_RBP	NA	TRUE	NA	NA	NA	NA	NA	NA	NA	TRUE	NA	TRUE	TRUE	NA	NA	4	Non-canonical_RBP
ENSG00000100632	ERH	Non-canonical_RBP	TRUE	TRUE	NA	NA	NA	NA	NA	NA	NA	TRUE	NA	TRUE	NA	NA	NA	4	Non-canonical_RBP
ENSG00000239264	TXNDC5	Non-canonical_RBP	NA	TRUE	NA	NA	TRUE	NA	NA	NA	NA	TRUE	NA	TRUE	NA	NA	NA	4	Non-canonical_RBP
ENSG00000137807	KIF23	Non-canonical_RBP	NA	TRUE	NA	NA	NA	NA	NA	NA	TRUE	TRUE	NA	TRUE	NA	NA	NA	4	Non-canonical_RBP
ENSG00000006712	PAF1	Non-canonical_RBP	NA	TRUE	TRUE	NA	NA	NA	TRUE	NA	NA	TRUE	NA	NA	NA	NA	NA	4	Non-canonical_RBP
ENSG00000142945	KIF2C	Non-canonical_RBP	NA	TRUE	TRUE	NA	NA	NA	NA	NA	TRUE	NA	NA	TRUE	NA	NA	NA	4	Non-canonical_RBP
ENSG00000072506	HSD17B10	Non-canonical_RBP	TRUE	NA	NA	NA	NA	NA	TRUE	NA	NA	TRUE	NA	NA	NA	TRUE	NA	4	Non-canonical_RBP
ENSG00000100325	ASCC2	Non-canonical_RBP	NA	TRUE	TRUE	NA	NA	NA	NA	NA	NA	TRUE	TRUE	NA	NA	NA	NA	4	Non-canonical_RBP
ENSG00000131711	MAP1B	Non-canonical_RBP	NA	TRUE	TRUE	NA	TRUE	NA	NA	NA	NA	NA	NA	NA	TRUE	NA	NA	4	Non-canonical_RBP
ENSG00000120733	KDM3B	Non-canonical_RBP	NA	TRUE	NA	NA	TRUE	NA	NA	NA	NA	TRUE	NA	TRUE	NA	NA	NA	4	Non-canonical_RBP
ENSG00000181789	COPG1	Non-canonical_RBP	NA	TRUE	NA	NA	NA	NA	NA	NA	NA	TRUE	NA	TRUE	TRUE	NA	NA	4	Non-canonical_RBP
ENSG00000154719	MRPL39	Non-canonical_RBP	NA	NA	TRUE	NA	NA	NA	NA	TRUE	TRUE	NA	TRUE	NA	NA	NA	NA	4	Non-canonical_RBP
ENSG00000176393	RNPEP	Non-canonical_RBP	NA	TRUE	NA	NA	TRUE	NA	NA	NA	NA	TRUE	NA	TRUE	NA	NA	NA	4	Non-canonical_RBP
ENSG00000090273	NUDC	Non-canonical_RBP	NA	TRUE	TRUE	NA	TRUE	NA	NA	NA	TRUE	NA	NA	NA	NA	NA	NA	4	Non-canonical_RBP
ENSG00000091483	FH	Non-canonical_RBP	NA	NA	NA	NA	TRUE	NA	TRUE	NA	TRUE	TRUE	NA	NA	NA	NA	NA	4	Non-canonical_RBP
ENSG00000124380	SNRNP27	Non-canonical_RBP	NA	TRUE	NA	NA	NA	NA	NA	NA	TRUE	TRUE	TRUE	NA	NA	NA	NA	4	Non-canonical_RBP
ENSG00000136938	ANP32B	Non-canonical_RBP	NA	TRUE	NA	NA	NA	NA	NA	NA	NA	TRUE	NA	TRUE	TRUE	NA	NA	4	Non-canonical_RBP
ENSG00000132842	AP3B1	Non-canonical_RBP	NA	TRUE	TRUE	NA	NA	NA	NA	NA	TRUE	TRUE	NA	NA	NA	NA	NA	4	Non-canonical_RBP
ENSG00000204843	DCTN1	Non-canonical_RBP	NA	TRUE	TRUE	NA	NA	NA	NA	NA	NA	TRUE	NA	TRUE	NA	NA	NA	4	Non-canonical_RBP
ENSG00000127481	UBR4	Non-canonical_RBP	NA	TRUE	TRUE	NA	NA	NA	NA	NA	NA	TRUE	NA	TRUE	NA	NA	NA	4	Non-canonical_RBP
ENSG00000120265	PCMT1	Non-canonical_RBP	NA	TRUE	TRUE	NA	NA	NA	NA	NA	NA	TRUE	TRUE	NA	NA	NA	NA	4	Non-canonical_RBP
ENSG00000172009	THOP1	Non-canonical_RBP	NA	TRUE	NA	NA	TRUE	NA	TRUE	NA	NA	TRUE	NA	NA	NA	NA	NA	4	Non-canonical_RBP
ENSG00000143924	EML4	Non-canonical_RBP	NA	TRUE	TRUE	NA	NA	NA	NA	NA	NA	NA	NA	TRUE	TRUE	NA	NA	4	Non-canonical_RBP
ENSG00000136108	CKAP2	Non-canonical_RBP	NA	TRUE	TRUE	NA	NA	NA	NA	NA	NA	TRUE	TRUE	NA	NA	NA	NA	4	Non-canonical_RBP
ENSG00000175054	ATR	Non-canonical_RBP	NA	TRUE	NA	NA	TRUE	NA	TRUE	NA	NA	NA	NA	TRUE	NA	NA	NA	4	Non-canonical_RBP
ENSG00000140553	UNC45A	Non-canonical_RBP	NA	TRUE	NA	NA	TRUE	NA	NA	NA	NA	TRUE	NA	TRUE	NA	NA	NA	4	Non-canonical_RBP
ENSG00000107949	BCCIP	Non-canonical_RBP	NA	NA	TRUE	NA	NA	NA	NA	TRUE	TRUE	TRUE	NA	NA	NA	NA	NA	4	Non-canonical_RBP
ENSG00000076928	ARHGEF1	Non-canonical_RBP	NA	TRUE	NA	NA	NA	NA	NA	TRUE	NA	TRUE	NA	TRUE	NA	NA	NA	4	Non-canonical_RBP
ENSG00000136463	TACO1	Non-canonical_RBP	NA	NA	TRUE	NA	NA	NA	NA	NA	TRUE	NA	TRUE	NA	TRUE	NA	NA	4	Non-canonical_RBP
ENSG00000011426	ANLN	Non-canonical_RBP	NA	TRUE	NA	NA	TRUE	NA	TRUE	NA	NA	NA	NA	TRUE	NA	NA	NA	4	Non-canonical_RBP
ENSG00000101040	ZMYND8	Non-canonical_RBP	NA	TRUE	TRUE	NA	NA	NA	NA	NA	NA	TRUE	NA	TRUE	NA	NA	NA	4	Non-canonical_RBP
ENSG00000134982	APC	Non-canonical_RBP	NA	TRUE	TRUE	NA	NA	NA	NA	NA	TRUE	NA	NA	TRUE	NA	NA	NA	4	Non-canonical_RBP
ENSG00000095319	NUP188	Non-canonical_RBP	NA	TRUE	TRUE	NA	NA	NA	TRUE	NA	NA	NA	NA	TRUE	NA	NA	NA	4	Non-canonical_RBP
ENSG00000106009	BRAT1	Non-canonical_RBP	NA	TRUE	NA	NA	TRUE	NA	TRUE	NA	NA	NA	NA	TRUE	NA	NA	NA	4	Non-canonical_RBP
ENSG00000073111	MCM2	Non-canonical_RBP	NA	TRUE	NA	NA	TRUE	NA	TRUE	NA	NA	NA	NA	TRUE	NA	NA	NA	4	Non-canonical_RBP
ENSG00000109805	NCAPG	Non-canonical_RBP	NA	TRUE	NA	NA	NA	NA	TRUE	NA	TRUE	NA	NA	TRUE	NA	NA	NA	4	Non-canonical_RBP
ENSG00000008294	SPAG9	Non-canonical_RBP	NA	TRUE	TRUE	NA	NA	NA	NA	NA	NA	TRUE	NA	NA	TRUE	NA	NA	4	Non-canonical_RBP
ENSG00000239672	NME1	Non-canonical_RBP	NA	NA	NA	TRUE	NA	NA	NA	TRUE	NA	TRUE	NA	NA	TRUE	NA	NA	4	Non-canonical_RBP
ENSG00000182199	SHMT2	Non-canonical_RBP	NA	TRUE	NA	NA	NA	NA	NA	NA	NA	TRUE	TRUE	TRUE	NA	NA	NA	4	Non-canonical_RBP
ENSG00000179134	SAMD4B	Non-canonical_RBP	TRUE	NA	TRUE	NA	NA	NA	NA	NA	TRUE	NA	TRUE	NA	NA	NA	NA	4	Non-canonical_RBP
ENSG00000050405	LIMA1	Non-canonical_RBP	NA	NA	NA	NA	NA	NA	NA	NA	TRUE	TRUE	NA	TRUE	TRUE	NA	NA	4	Non-canonical_RBP
ENSG00000113569	NUP155	Non-canonical_RBP	NA	NA	TRUE	NA	TRUE	NA	TRUE	NA	TRUE	NA	NA	NA	NA	NA	NA	4	Non-canonical_RBP
ENSG00000134318	ROCK2	Non-canonical_RBP	TRUE	TRUE	NA	NA	NA	NA	NA	NA	NA	TRUE	NA	TRUE	NA	NA	NA	4	Non-canonical_RBP
ENSG00000119335	SET	Non-canonical_RBP	NA	TRUE	TRUE	NA	NA	NA	NA	NA	NA	TRUE	NA	TRUE	NA	NA	NA	4	Non-canonical_RBP
ENSG00000072274	TFRC	Non-canonical_RBP	NA	NA	TRUE	NA	NA	NA	NA	TRUE	TRUE	NA	TRUE	NA	NA	NA	NA	4	Non-canonical_RBP
ENSG00000038358	EDC4	Non-canonical_RBP	NA	TRUE	TRUE	NA	NA	NA	NA	NA	NA	TRUE	NA	TRUE	NA	NA	NA	4	Non-canonical_RBP
ENSG00000054523	KIF1B	Non-canonical_RBP	NA	TRUE	NA	NA	NA	TRUE	NA	NA	NA	NA	NA	NA	NA	TRUE	TRUE	4	Non-canonical_RBP
ENSG00000110880	CORO1C	Non-canonical_RBP	NA	TRUE	TRUE	NA	NA	NA	NA	NA	NA	TRUE	NA	TRUE	NA	NA	NA	4	Non-canonical_RBP
ENSG00000182307	C8orf33	Non-canonical_RBP	NA	TRUE	TRUE	NA	NA	TRUE	NA	NA	TRUE	NA	NA	NA	NA	NA	NA	4	Non-canonical_RBP
ENSG00000138160	KIF11	Non-canonical_RBP	NA	TRUE	TRUE	NA	NA	NA	NA	NA	TRUE	NA	NA	TRUE	NA	NA	NA	4	Non-canonical_RBP
ENSG00000137055	PLAA	Non-canonical_RBP	NA	NA	NA	NA	TRUE	NA	TRUE	NA	NA	TRUE	NA	TRUE	NA	NA	NA	4	Non-canonical_RBP
ENSG00000099942	CRKL	Non-canonical_RBP	NA	TRUE	NA	NA	NA	NA	NA	TRUE	NA	TRUE	NA	TRUE	NA	NA	NA	4	Non-canonical_RBP
ENSG00000113522	RAD50	Non-canonical_RBP	NA	TRUE	NA	NA	TRUE	NA	TRUE	NA	NA	TRUE	NA	NA	NA	NA	NA	4	Non-canonical_RBP
ENSG00000166913	YWHAB	Non-canonical_RBP	NA	TRUE	NA	NA	NA	NA	TRUE	NA	NA	NA	NA	TRUE	TRUE	NA	NA	4	Non-canonical_RBP
ENSG00000108055	SMC3	Non-canonical_RBP	NA	TRUE	TRUE	NA	TRUE	NA	NA	NA	NA	TRUE	NA	NA	NA	NA	NA	4	Non-canonical_RBP
ENSG00000104738	MCM4	Non-canonical_RBP	NA	TRUE	NA	NA	TRUE	NA	TRUE	NA	NA	NA	NA	TRUE	NA	NA	NA	4	Non-canonical_RBP
ENSG00000135446	CDK4	Non-canonical_RBP	NA	TRUE	TRUE	NA	TRUE	NA	TRUE	NA	NA	NA	NA	NA	NA	NA	NA	4	Non-canonical_RBP
ENSG00000100014	SPECC1L	Non-canonical_RBP	NA	NA	TRUE	NA	NA	NA	NA	NA	TRUE	TRUE	NA	TRUE	NA	NA	NA	4	Non-canonical_RBP
ENSG00000105568	PPP2R1A	Non-canonical_RBP	NA	TRUE	NA	NA	NA	NA	TRUE	NA	NA	TRUE	NA	TRUE	NA	NA	NA	4	Non-canonical_RBP
ENSG00000167770	OTUB1	Non-canonical_RBP	NA	TRUE	NA	NA	TRUE	NA	TRUE	NA	NA	TRUE	NA	NA	NA	NA	NA	4	Non-canonical_RBP
ENSG00000130479	MAP1S	Non-canonical_RBP	NA	TRUE	TRUE	NA	NA	NA	NA	NA	TRUE	NA	NA	TRUE	NA	NA	NA	4	Non-canonical_RBP
ENSG00000149257	SERPINH1	Non-canonical_RBP	NA	NA	NA	TRUE	TRUE	NA	NA	TRUE	NA	NA	TRUE	NA	NA	NA	NA	4	Non-canonical_RBP
ENSG00000038382	TRIO	Non-canonical_RBP	NA	TRUE	TRUE	NA	NA	NA	NA	NA	TRUE	NA	NA	TRUE	NA	NA	NA	4	Non-canonical_RBP
ENSG00000149782	PLCB3	Non-canonical_RBP	NA	NA	TRUE	NA	NA	NA	NA	NA	NA	TRUE	TRUE	TRUE	NA	NA	NA	4	Non-canonical_RBP
ENSG00000076003	MCM6	Non-canonical_RBP	NA	TRUE	NA	NA	TRUE	NA	TRUE	NA	NA	NA	NA	TRUE	NA	NA	NA	4	Non-canonical_RBP
ENSG00000005022	SLC25A5	Non-canonical_RBP	NA	NA	NA	NA	NA	NA	TRUE	TRUE	NA	NA	NA	NA	NA	TRUE	TRUE	4	Non-canonical_RBP
ENSG00000108953	YWHAE	Non-canonical_RBP	NA	TRUE	NA	NA	NA	NA	TRUE	TRUE	NA	TRUE	NA	NA	NA	NA	NA	4	Non-canonical_RBP
ENSG00000168259	DNAJC7	Non-canonical_RBP	NA	TRUE	NA	NA	TRUE	NA	TRUE	NA	NA	TRUE	NA	NA	NA	NA	NA	4	Non-canonical_RBP
ENSG00000170027	YWHAG	Non-canonical_RBP	NA	NA	NA	NA	TRUE	NA	NA	TRUE	NA	TRUE	NA	NA	TRUE	NA	NA	4	Non-canonical_RBP
ENSG00000140350	ANP32A	Non-canonical_RBP	TRUE	TRUE	NA	NA	NA	NA	NA	NA	NA	TRUE	NA	TRUE	NA	NA	NA	4	Non-canonical_RBP
ENSG00000030066	NUP160	Non-canonical_RBP	NA	TRUE	TRUE	NA	TRUE	NA	NA	NA	NA	NA	NA	TRUE	NA	NA	NA	4	Non-canonical_RBP
ENSG00000198862	LTN1	Non-canonical_RBP	NA	TRUE	TRUE	NA	NA	NA	NA	NA	TRUE	NA	NA	TRUE	NA	NA	NA	4	Non-canonical_RBP
ENSG00000165916	PSMC3	Non-canonical_RBP	NA	NA	NA	NA	TRUE	NA	TRUE	NA	NA	TRUE	NA	TRUE	NA	NA	NA	4	Non-canonical_RBP
ENSG00000175931	UBE2O	Non-canonical_RBP	TRUE	TRUE	TRUE	NA	NA	NA	NA	NA	NA	NA	TRUE	NA	NA	NA	NA	4	Non-canonical_RBP
ENSG00000115241	PPM1G	Non-canonical_RBP	NA	TRUE	NA	NA	NA	NA	TRUE	NA	TRUE	NA	NA	TRUE	NA	NA	NA	4	Non-canonical_RBP
ENSG00000116584	ARHGEF2	Non-canonical_RBP	NA	TRUE	NA	NA	NA	NA	NA	NA	NA	TRUE	NA	TRUE	TRUE	NA	NA	4	Non-canonical_RBP
ENSG00000149115	TNKS1BP1	Non-canonical_RBP	NA	TRUE	NA	NA	NA	NA	NA	NA	NA	TRUE	NA	TRUE	TRUE	NA	NA	4	Non-canonical_RBP
ENSG00000008952	SEC62	Non-canonical_RBP	NA	TRUE	NA	NA	NA	NA	NA	NA	NA	TRUE	NA	TRUE	TRUE	NA	NA	4	Non-canonical_RBP
ENSG00000068097	HEATR6	Non-canonical_RBP	TRUE	NA	NA	NA	NA	TRUE	NA	NA	NA	NA	TRUE	TRUE	NA	NA	NA	4	Non-canonical_RBP
ENSG00000071462	BUD23	Non-canonical_RBP	TRUE	NA	TRUE	NA	NA	NA	NA	NA	TRUE	NA	TRUE	NA	NA	NA	NA	4	Non-canonical_RBP
ENSG00000102316	MAGED2	Non-canonical_RBP	NA	TRUE	NA	NA	TRUE	NA	TRUE	NA	NA	NA	NA	TRUE	NA	NA	NA	4	Non-canonical_RBP
ENSG00000128951	DUT	Non-canonical_RBP	NA	TRUE	NA	NA	TRUE	NA	TRUE	TRUE	NA	NA	NA	NA	NA	NA	NA	4	Non-canonical_RBP
ENSG00000198589	LRBA	Non-canonical_RBP	NA	TRUE	TRUE	NA	NA	NA	NA	NA	NA	TRUE	NA	TRUE	NA	NA	NA	4	Non-canonical_RBP
ENSG00000162642	C1orf52	Non-canonical_RBP	NA	NA	TRUE	NA	NA	NA	NA	TRUE	TRUE	NA	TRUE	NA	NA	NA	NA	4	Non-canonical_RBP
ENSG00000070669	ASNS	Non-canonical_RBP	NA	TRUE	TRUE	NA	NA	NA	NA	NA	NA	TRUE	NA	TRUE	NA	NA	NA	4	Non-canonical_RBP
ENSG00000138674	SEC31A	Non-canonical_RBP	NA	TRUE	NA	NA	NA	NA	NA	NA	NA	TRUE	NA	TRUE	TRUE	NA	NA	4	Non-canonical_RBP
ENSG00000139637	C12orf10	Non-canonical_RBP	NA	NA	NA	TRUE	TRUE	NA	TRUE	NA	NA	NA	TRUE	NA	NA	NA	NA	4	Non-canonical_RBP
ENSG00000124486	USP9X	Non-canonical_RBP	NA	TRUE	TRUE	NA	NA	NA	NA	NA	NA	TRUE	NA	TRUE	NA	NA	NA	4	Non-canonical_RBP
ENSG00000141002	TCF25	Non-canonical_RBP	NA	TRUE	TRUE	NA	NA	NA	NA	NA	TRUE	NA	TRUE	NA	NA	NA	NA	4	Non-canonical_RBP
ENSG00000164818	DNAAF5	Non-canonical_RBP	NA	TRUE	NA	NA	TRUE	NA	NA	NA	NA	TRUE	NA	TRUE	NA	NA	NA	4	Non-canonical_RBP
ENSG00000135521	LTV1	Non-canonical_RBP	NA	TRUE	TRUE	NA	NA	NA	NA	NA	TRUE	NA	TRUE	NA	NA	NA	NA	4	Non-canonical_RBP
ENSG00000116641	DOCK7	Non-canonical_RBP	NA	TRUE	TRUE	NA	NA	NA	NA	NA	NA	TRUE	NA	TRUE	NA	NA	NA	4	Non-canonical_RBP
ENSG00000171634	BPTF	Non-canonical_RBP	NA	TRUE	TRUE	NA	NA	NA	NA	NA	TRUE	NA	TRUE	NA	NA	NA	NA	4	Non-canonical_RBP
ENSG00000178252	WDR6	Non-canonical_RBP	NA	TRUE	TRUE	NA	NA	NA	NA	TRUE	NA	NA	NA	TRUE	NA	NA	NA	4	Non-canonical_RBP
ENSG00000164062	APEH	Non-canonical_RBP	NA	TRUE	NA	NA	NA	NA	NA	TRUE	NA	TRUE	NA	TRUE	NA	NA	NA	4	Non-canonical_RBP
ENSG00000110713	NUP98	Non-canonical_RBP	NA	TRUE	NA	NA	NA	NA	NA	NA	TRUE	TRUE	NA	TRUE	NA	NA	NA	4	Non-canonical_RBP
ENSG00000168438	CDC40	Non-canonical_RBP	NA	NA	TRUE	NA	TRUE	NA	NA	TRUE	NA	NA	TRUE	NA	NA	NA	NA	4	Non-canonical_RBP
ENSG00000107651	SEC23IP	Non-canonical_RBP	NA	TRUE	NA	NA	NA	NA	NA	TRUE	NA	TRUE	NA	TRUE	NA	NA	NA	4	Non-canonical_RBP
ENSG00000165219	GAPVD1	Non-canonical_RBP	NA	TRUE	TRUE	NA	NA	NA	NA	NA	NA	TRUE	NA	TRUE	NA	NA	NA	4	Non-canonical_RBP
ENSG00000160752	FDPS	Non-canonical_RBP	NA	NA	NA	NA	TRUE	NA	TRUE	TRUE	NA	TRUE	NA	NA	NA	NA	NA	4	Non-canonical_RBP
ENSG00000189060	H1F0	Non-canonical_RBP	TRUE	NA	NA	NA	NA	NA	NA	TRUE	NA	NA	TRUE	NA	TRUE	NA	NA	4	Non-canonical_RBP
ENSG00000136279	DBNL	Non-canonical_RBP	NA	TRUE	NA	NA	NA	NA	NA	NA	NA	TRUE	NA	TRUE	TRUE	NA	NA	4	Non-canonical_RBP
ENSG00000159840	ZYX	Non-canonical_RBP	NA	TRUE	NA	NA	NA	NA	NA	TRUE	NA	TRUE	NA	TRUE	NA	NA	NA	4	Non-canonical_RBP
ENSG00000119777	TMEM214	Non-canonical_RBP	NA	NA	TRUE	NA	NA	NA	NA	NA	TRUE	NA	TRUE	NA	TRUE	NA	NA	4	Non-canonical_RBP
ENSG00000096433	ITPR3	Non-canonical_RBP	NA	TRUE	NA	NA	NA	NA	NA	NA	TRUE	TRUE	NA	TRUE	NA	NA	NA	4	Non-canonical_RBP
ENSG00000149311	ATM	Non-canonical_RBP	NA	TRUE	NA	NA	TRUE	NA	TRUE	NA	NA	NA	NA	TRUE	NA	NA	NA	4	Non-canonical_RBP
ENSG00000173801	JUP	Non-canonical_RBP	NA	NA	TRUE	NA	NA	NA	NA	NA	TRUE	NA	TRUE	NA	NA	TRUE	NA	4	Non-canonical_RBP
ENSG00000158406	HIST1H4H	Non-canonical_RBP	NA	TRUE	NA	NA	NA	NA	NA	TRUE	NA	TRUE	NA	TRUE	NA	NA	NA	4	Non-canonical_RBP
ENSG00000102531	FNDC3A	Non-canonical_RBP	NA	NA	TRUE	NA	NA	TRUE	NA	TRUE	TRUE	NA	NA	NA	NA	NA	NA	4	Non-canonical_RBP
ENSG00000161634	DCD	Non-canonical_RBP	NA	NA	NA	NA	NA	NA	NA	TRUE	TRUE	NA	TRUE	NA	NA	TRUE	NA	4	Non-canonical_RBP
ENSG00000270276	HIST2H4B	Non-canonical_RBP	TRUE	TRUE	NA	NA	NA	NA	NA	NA	NA	TRUE	NA	TRUE	NA	NA	NA	4	Non-canonical_RBP
ENSG00000139641	ESYT1	Non-canonical_RBP	NA	TRUE	NA	NA	NA	NA	NA	NA	NA	TRUE	TRUE	TRUE	NA	NA	NA	4	Non-canonical_RBP
ENSG00000103994	ZNF106	Non-canonical_RBP	NA	TRUE	NA	NA	NA	NA	NA	TRUE	TRUE	NA	NA	NA	NA	TRUE	NA	4	Non-canonical_RBP
ENSG00000156802	ATAD2	Non-canonical_RBP	NA	TRUE	NA	NA	NA	NA	NA	NA	TRUE	NA	TRUE	TRUE	NA	NA	NA	4	Non-canonical_RBP
ENSG00000138772	ANXA3	Non-canonical_RBP	NA	NA	NA	TRUE	TRUE	NA	TRUE	NA	NA	TRUE	NA	NA	NA	NA	NA	4	Non-canonical_RBP
ENSG00000138029	HADHB	Non-canonical_RBP	NA	NA	NA	NA	TRUE	NA	NA	TRUE	NA	TRUE	NA	TRUE	NA	NA	NA	4	Non-canonical_RBP
ENSG00000146247	PHIP	Non-canonical_RBP	NA	TRUE	TRUE	NA	TRUE	NA	NA	NA	NA	TRUE	NA	NA	NA	NA	NA	4	Non-canonical_RBP
ENSG00000117713	ARID1A	Non-canonical_RBP	NA	TRUE	NA	NA	TRUE	NA	NA	NA	NA	TRUE	NA	TRUE	NA	NA	NA	4	Non-canonical_RBP
ENSG00000167996	FTH1	Non-canonical_RBP	NA	TRUE	TRUE	NA	TRUE	NA	NA	NA	NA	TRUE	NA	NA	NA	NA	NA	4	Non-canonical_RBP
ENSG00000184900	SUMO3	Non-canonical_RBP	NA	TRUE	NA	NA	NA	NA	NA	NA	NA	NA	NA	TRUE	NA	TRUE	TRUE	4	Non-canonical_RBP
ENSG00000271425	NBPF10	Non-canonical_RBP	TRUE	NA	TRUE	NA	NA	NA	NA	NA	TRUE	NA	TRUE	NA	NA	NA	NA	4	Non-canonical_RBP
ENSG00000134313	KIDINS220	Non-canonical_RBP	NA	TRUE	NA	NA	NA	NA	NA	NA	TRUE	TRUE	NA	TRUE	NA	NA	NA	4	Non-canonical_RBP
ENSG00000073536	NLE1	Non-canonical_RBP	NA	NA	TRUE	NA	TRUE	NA	NA	NA	TRUE	NA	TRUE	NA	NA	NA	NA	4	Non-canonical_RBP
ENSG00000135900	MRPL44	Non-canonical_RBP	TRUE	NA	TRUE	NA	NA	NA	NA	NA	TRUE	NA	TRUE	NA	NA	NA	NA	4	Non-canonical_RBP
ENSG00000058262	SEC61A1	Non-canonical_RBP	NA	NA	TRUE	NA	TRUE	NA	NA	NA	TRUE	NA	TRUE	NA	NA	NA	NA	4	Non-canonical_RBP
ENSG00000002834	LASP1	Non-canonical_RBP	NA	TRUE	NA	NA	NA	NA	NA	NA	NA	TRUE	NA	TRUE	TRUE	NA	NA	4	Non-canonical_RBP
ENSG00000112992	NNT	Non-canonical_RBP	NA	NA	TRUE	NA	NA	NA	TRUE	NA	NA	NA	TRUE	TRUE	NA	NA	NA	4	Non-canonical_RBP
ENSG00000137804	NUSAP1	Non-canonical_RBP	NA	NA	TRUE	NA	NA	NA	NA	TRUE	TRUE	NA	NA	NA	NA	NA	NA	3	Non-canonical_RBP
ENSG00000101882	NKAP	Non-canonical_RBP	TRUE	TRUE	NA	NA	NA	NA	NA	NA	NA	NA	TRUE	NA	NA	NA	NA	3	Non-canonical_RBP
ENSG00000198498	TMA16	Non-canonical_RBP	NA	NA	TRUE	NA	NA	NA	NA	NA	TRUE	NA	TRUE	NA	NA	NA	NA	3	Non-canonical_RBP
ENSG00000155393	HEATR3	Non-canonical_RBP	NA	TRUE	TRUE	NA	NA	NA	TRUE	NA	NA	NA	NA	NA	NA	NA	NA	3	Non-canonical_RBP
ENSG00000113282	CLINT1	Non-canonical_RBP	NA	TRUE	NA	NA	NA	NA	NA	NA	NA	TRUE	NA	TRUE	NA	NA	NA	3	Non-canonical_RBP
ENSG00000165494	PCF11	Non-canonical_RBP	NA	TRUE	NA	NA	TRUE	NA	NA	NA	NA	TRUE	NA	NA	NA	NA	NA	3	Non-canonical_RBP
ENSG00000102974	CTCF	Non-canonical_RBP	NA	NA	TRUE	NA	NA	NA	NA	NA	TRUE	NA	TRUE	NA	NA	NA	NA	3	Non-canonical_RBP
ENSG00000006125	AP2B1	Non-canonical_RBP	NA	TRUE	TRUE	NA	NA	NA	NA	NA	NA	NA	NA	TRUE	NA	NA	NA	3	Non-canonical_RBP
ENSG00000213551	DNAJC9	Non-canonical_RBP	NA	NA	TRUE	NA	NA	NA	NA	NA	TRUE	NA	TRUE	NA	NA	NA	NA	3	Non-canonical_RBP
ENSG00000157483	MYO1E	Non-canonical_RBP	NA	NA	NA	NA	NA	NA	NA	NA	TRUE	TRUE	TRUE	NA	NA	NA	NA	3	Non-canonical_RBP
ENSG00000143614	GATAD2B	Non-canonical_RBP	NA	TRUE	NA	NA	NA	NA	NA	NA	NA	TRUE	NA	TRUE	NA	NA	NA	3	Non-canonical_RBP
ENSG00000170776	AKAP13	Non-canonical_RBP	NA	TRUE	NA	NA	NA	NA	NA	NA	NA	TRUE	NA	TRUE	NA	NA	NA	3	Non-canonical_RBP
ENSG00000143401	ANP32E	Non-canonical_RBP	NA	TRUE	NA	NA	NA	NA	NA	NA	NA	TRUE	NA	TRUE	NA	NA	NA	3	Non-canonical_RBP
ENSG00000109107	ALDOC	Non-canonical_RBP	NA	NA	NA	NA	TRUE	NA	TRUE	NA	NA	NA	NA	NA	TRUE	NA	NA	3	Non-canonical_RBP
ENSG00000106305	AIMP2	Non-canonical_RBP	NA	TRUE	NA	NA	NA	NA	NA	NA	NA	TRUE	NA	TRUE	NA	NA	NA	3	Non-canonical_RBP
ENSG00000164880	INTS1	Non-canonical_RBP	NA	TRUE	NA	NA	TRUE	NA	NA	NA	NA	NA	NA	TRUE	NA	NA	NA	3	Non-canonical_RBP
ENSG00000151239	TWF1	Non-canonical_RBP	NA	NA	NA	NA	TRUE	NA	TRUE	NA	NA	TRUE	NA	NA	NA	NA	NA	3	Non-canonical_RBP
ENSG00000177731	FLII	Non-canonical_RBP	NA	TRUE	NA	NA	NA	NA	NA	NA	NA	TRUE	NA	TRUE	NA	NA	NA	3	Non-canonical_RBP
ENSG00000134884	ARGLU1	Non-canonical_RBP	NA	TRUE	NA	NA	NA	NA	NA	NA	NA	TRUE	NA	TRUE	NA	NA	NA	3	Non-canonical_RBP
ENSG00000119139	TJP2	Non-canonical_RBP	NA	TRUE	NA	NA	NA	NA	NA	NA	NA	TRUE	NA	TRUE	NA	NA	NA	3	Non-canonical_RBP
ENSG00000114573	ATP6V1A	Non-canonical_RBP	NA	TRUE	NA	NA	NA	NA	TRUE	NA	NA	NA	NA	TRUE	NA	NA	NA	3	Non-canonical_RBP
ENSG00000100504	PYGL	Non-canonical_RBP	NA	NA	NA	TRUE	TRUE	NA	NA	NA	NA	TRUE	NA	NA	NA	NA	NA	3	Non-canonical_RBP
ENSG00000102054	RBBP7	Non-canonical_RBP	NA	TRUE	NA	NA	NA	NA	NA	NA	NA	TRUE	NA	TRUE	NA	NA	NA	3	Non-canonical_RBP
ENSG00000078814	MYH7B	Non-canonical_RBP	NA	TRUE	NA	NA	NA	NA	NA	NA	NA	NA	TRUE	NA	TRUE	NA	NA	3	Non-canonical_RBP
ENSG00000135778	NTPCR	Non-canonical_RBP	TRUE	NA	TRUE	NA	NA	NA	NA	NA	NA	NA	TRUE	NA	NA	NA	NA	3	Non-canonical_RBP
ENSG00000020922	MRE11	Non-canonical_RBP	NA	TRUE	NA	NA	TRUE	NA	TRUE	NA	NA	NA	NA	NA	NA	NA	NA	3	Non-canonical_RBP
ENSG00000123144	TRIR	Non-canonical_RBP	NA	TRUE	TRUE	NA	NA	NA	NA	NA	NA	NA	TRUE	NA	NA	NA	NA	3	Non-canonical_RBP
ENSG00000102753	KPNA3	Non-canonical_RBP	NA	TRUE	TRUE	NA	NA	NA	NA	NA	NA	TRUE	NA	NA	NA	NA	NA	3	Non-canonical_RBP
ENSG00000131626	PPFIA1	Non-canonical_RBP	NA	TRUE	NA	NA	NA	NA	NA	NA	NA	TRUE	NA	TRUE	NA	NA	NA	3	Non-canonical_RBP
ENSG00000176986	SEC24C	Non-canonical_RBP	NA	TRUE	NA	NA	NA	NA	NA	NA	NA	TRUE	NA	TRUE	NA	NA	NA	3	Non-canonical_RBP
ENSG00000134717	BTF3L4	Non-canonical_RBP	NA	NA	TRUE	NA	NA	NA	NA	NA	TRUE	NA	TRUE	NA	NA	NA	NA	3	Non-canonical_RBP
ENSG00000160256	FAM207A	Non-canonical_RBP	NA	NA	TRUE	NA	NA	NA	NA	NA	TRUE	NA	TRUE	NA	NA	NA	NA	3	Non-canonical_RBP
ENSG00000169641	LUZP1	Non-canonical_RBP	NA	TRUE	NA	NA	NA	NA	NA	NA	NA	TRUE	NA	TRUE	NA	NA	NA	3	Non-canonical_RBP
ENSG00000196365	LONP1	Non-canonical_RBP	NA	NA	NA	NA	NA	NA	TRUE	NA	NA	NA	NA	NA	NA	TRUE	TRUE	3	Non-canonical_RBP
ENSG00000071794	HLTF	Non-canonical_RBP	NA	NA	NA	NA	NA	NA	NA	TRUE	TRUE	NA	TRUE	NA	NA	NA	NA	3	Non-canonical_RBP
ENSG00000152818	UTRN	Non-canonical_RBP	NA	TRUE	NA	NA	NA	NA	NA	NA	NA	TRUE	NA	TRUE	NA	NA	NA	3	Non-canonical_RBP
ENSG00000060688	SNRNP40	Non-canonical_RBP	NA	NA	TRUE	NA	NA	NA	NA	TRUE	TRUE	NA	NA	NA	NA	NA	NA	3	Non-canonical_RBP
ENSG00000197771	MCMBP	Non-canonical_RBP	NA	TRUE	NA	NA	NA	NA	NA	NA	NA	TRUE	NA	TRUE	NA	NA	NA	3	Non-canonical_RBP
ENSG00000127483	HP1BP3	Non-canonical_RBP	NA	NA	NA	NA	TRUE	NA	TRUE	NA	NA	TRUE	NA	NA	NA	NA	NA	3	Non-canonical_RBP
ENSG00000213639	PPP1CB	Non-canonical_RBP	NA	NA	TRUE	NA	NA	NA	NA	NA	NA	NA	TRUE	TRUE	NA	NA	NA	3	Non-canonical_RBP
ENSG00000161956	SENP3	Non-canonical_RBP	NA	TRUE	NA	NA	TRUE	NA	TRUE	NA	NA	NA	NA	NA	NA	NA	NA	3	Non-canonical_RBP
ENSG00000134900	TPP2	Non-canonical_RBP	NA	TRUE	TRUE	NA	NA	NA	NA	NA	NA	NA	NA	TRUE	NA	NA	NA	3	Non-canonical_RBP
ENSG00000188229	TUBB4B	Non-canonical_RBP	NA	TRUE	NA	NA	NA	NA	NA	NA	NA	TRUE	NA	TRUE	NA	NA	NA	3	Non-canonical_RBP
ENSG00000073578	SDHA	Non-canonical_RBP	NA	TRUE	TRUE	NA	NA	NA	NA	NA	NA	TRUE	NA	NA	NA	NA	NA	3	Non-canonical_RBP
ENSG00000147889	CDKN2A	Non-canonical_RBP	TRUE	NA	NA	NA	NA	TRUE	NA	NA	TRUE	NA	NA	NA	NA	NA	NA	3	Non-canonical_RBP
ENSG00000091140	DLD	Non-canonical_RBP	NA	NA	NA	NA	NA	NA	NA	NA	NA	TRUE	TRUE	NA	TRUE	NA	NA	3	Non-canonical_RBP
ENSG00000076924	XAB2	Non-canonical_RBP	NA	TRUE	NA	NA	TRUE	NA	TRUE	NA	NA	NA	NA	NA	NA	NA	NA	3	Non-canonical_RBP
ENSG00000108561	C1QBP	Non-canonical_RBP	NA	NA	NA	NA	NA	NA	NA	NA	NA	TRUE	NA	NA	NA	TRUE	TRUE	3	Non-canonical_RBP
ENSG00000196531	NACA	Non-canonical_RBP	NA	NA	NA	NA	NA	NA	NA	NA	NA	NA	TRUE	NA	NA	TRUE	TRUE	3	Non-canonical_RBP
ENSG00000166477	LEO1	Non-canonical_RBP	NA	TRUE	NA	NA	NA	NA	NA	NA	NA	TRUE	NA	TRUE	NA	NA	NA	3	Non-canonical_RBP
ENSG00000123983	ACSL3	Non-canonical_RBP	NA	TRUE	NA	NA	NA	NA	NA	NA	NA	TRUE	NA	TRUE	NA	NA	NA	3	Non-canonical_RBP
ENSG00000136770	DNAJC1	Non-canonical_RBP	NA	NA	NA	NA	NA	NA	NA	NA	TRUE	NA	TRUE	NA	TRUE	NA	NA	3	Non-canonical_RBP
ENSG00000149313	AASDHPPT	Non-canonical_RBP	NA	TRUE	NA	NA	NA	NA	NA	NA	NA	TRUE	NA	TRUE	NA	NA	NA	3	Non-canonical_RBP
ENSG00000090615	GOLGA3	Non-canonical_RBP	NA	TRUE	NA	NA	NA	NA	NA	NA	NA	TRUE	NA	TRUE	NA	NA	NA	3	Non-canonical_RBP
ENSG00000164687	FABP5	Non-canonical_RBP	NA	NA	NA	NA	NA	NA	TRUE	NA	NA	TRUE	NA	TRUE	NA	NA	NA	3	Non-canonical_RBP
ENSG00000186298	PPP1CC	Non-canonical_RBP	TRUE	TRUE	NA	NA	NA	NA	NA	NA	NA	TRUE	NA	NA	NA	NA	NA	3	Non-canonical_RBP
ENSG00000065243	PKN2	Non-canonical_RBP	NA	TRUE	NA	NA	NA	NA	NA	TRUE	NA	NA	NA	TRUE	NA	NA	NA	3	Non-canonical_RBP
ENSG00000184363	PKP3	Non-canonical_RBP	NA	TRUE	NA	NA	NA	NA	NA	NA	NA	TRUE	TRUE	NA	NA	NA	NA	3	Non-canonical_RBP
ENSG00000079819	EPB41L2	Non-canonical_RBP	NA	TRUE	TRUE	NA	NA	NA	NA	NA	TRUE	NA	NA	NA	NA	NA	NA	3	Non-canonical_RBP
ENSG00000125166	GOT2	Non-canonical_RBP	TRUE	TRUE	NA	NA	NA	NA	NA	NA	NA	TRUE	NA	NA	NA	NA	NA	3	Non-canonical_RBP
ENSG00000074071	MRPS34	Non-canonical_RBP	NA	NA	TRUE	NA	NA	NA	NA	NA	TRUE	NA	TRUE	NA	NA	NA	NA	3	Non-canonical_RBP
ENSG00000084674	APOB	Non-canonical_RBP	NA	NA	TRUE	NA	NA	NA	NA	NA	TRUE	NA	TRUE	NA	NA	NA	NA	3	Non-canonical_RBP
ENSG00000163507	CIP2A	Non-canonical_RBP	NA	TRUE	TRUE	NA	NA	NA	NA	NA	NA	NA	NA	TRUE	NA	NA	NA	3	Non-canonical_RBP
ENSG00000118873	RAB3GAP2	Non-canonical_RBP	NA	TRUE	NA	NA	NA	NA	NA	NA	NA	TRUE	NA	TRUE	NA	NA	NA	3	Non-canonical_RBP
ENSG00000144635	DYNC1LI1	Non-canonical_RBP	NA	TRUE	NA	NA	NA	NA	NA	TRUE	NA	NA	NA	TRUE	NA	NA	NA	3	Non-canonical_RBP
ENSG00000073969	NSF	Non-canonical_RBP	NA	TRUE	NA	NA	NA	NA	NA	NA	NA	NA	NA	TRUE	TRUE	NA	NA	3	Non-canonical_RBP
ENSG00000198752	CDC42BPB	Non-canonical_RBP	NA	TRUE	NA	NA	NA	NA	NA	NA	NA	TRUE	NA	TRUE	NA	NA	NA	3	Non-canonical_RBP
ENSG00000124570	SERPINB6	Non-canonical_RBP	NA	NA	NA	NA	TRUE	NA	TRUE	NA	TRUE	NA	NA	NA	NA	NA	NA	3	Non-canonical_RBP
ENSG00000101596	SMCHD1	Non-canonical_RBP	NA	TRUE	NA	NA	TRUE	NA	NA	NA	NA	NA	NA	TRUE	NA	NA	NA	3	Non-canonical_RBP
ENSG00000142186	SCYL1	Non-canonical_RBP	NA	NA	TRUE	NA	NA	NA	NA	NA	TRUE	NA	TRUE	NA	NA	NA	NA	3	Non-canonical_RBP
ENSG00000169925	BRD3	Non-canonical_RBP	NA	TRUE	TRUE	NA	NA	NA	NA	NA	NA	TRUE	NA	NA	NA	NA	NA	3	Non-canonical_RBP
ENSG00000100994	PYGB	Non-canonical_RBP	NA	TRUE	NA	NA	NA	NA	NA	NA	NA	TRUE	NA	TRUE	NA	NA	NA	3	Non-canonical_RBP
ENSG00000007520	TSR3	Non-canonical_RBP	NA	NA	TRUE	NA	NA	NA	NA	NA	TRUE	NA	TRUE	NA	NA	NA	NA	3	Non-canonical_RBP
ENSG00000145041	DCAF1	Non-canonical_RBP	NA	TRUE	NA	NA	NA	NA	TRUE	NA	NA	NA	NA	TRUE	NA	NA	NA	3	Non-canonical_RBP
ENSG00000181555	SETD2	Non-canonical_RBP	NA	TRUE	NA	NA	NA	NA	NA	NA	TRUE	NA	TRUE	NA	NA	NA	NA	3	Non-canonical_RBP
ENSG00000115760	BIRC6	Non-canonical_RBP	NA	TRUE	TRUE	NA	NA	NA	NA	NA	NA	NA	NA	TRUE	NA	NA	NA	3	Non-canonical_RBP
ENSG00000162402	USP24	Non-canonical_RBP	NA	TRUE	TRUE	NA	NA	NA	NA	NA	NA	NA	NA	TRUE	NA	NA	NA	3	Non-canonical_RBP
ENSG00000111581	NUP107	Non-canonical_RBP	NA	TRUE	NA	NA	TRUE	NA	NA	NA	NA	NA	NA	TRUE	NA	NA	NA	3	Non-canonical_RBP
ENSG00000143702	CEP170	Non-canonical_RBP	NA	TRUE	NA	NA	NA	NA	NA	NA	NA	TRUE	NA	TRUE	NA	NA	NA	3	Non-canonical_RBP
ENSG00000116489	CAPZA1	Non-canonical_RBP	NA	NA	NA	NA	TRUE	NA	TRUE	NA	NA	TRUE	NA	NA	NA	NA	NA	3	Non-canonical_RBP
ENSG00000107862	GBF1	Non-canonical_RBP	NA	TRUE	NA	NA	NA	NA	NA	NA	NA	TRUE	NA	TRUE	NA	NA	NA	3	Non-canonical_RBP
ENSG00000138802	SEC24B	Non-canonical_RBP	NA	TRUE	NA	NA	NA	NA	NA	NA	NA	TRUE	NA	TRUE	NA	NA	NA	3	Non-canonical_RBP
ENSG00000069329	VPS35	Non-canonical_RBP	NA	TRUE	NA	NA	NA	NA	NA	NA	NA	TRUE	NA	TRUE	NA	NA	NA	3	Non-canonical_RBP
ENSG00000153107	ANAPC1	Non-canonical_RBP	NA	TRUE	NA	NA	TRUE	NA	NA	NA	NA	NA	NA	TRUE	NA	NA	NA	3	Non-canonical_RBP
ENSG00000197323	TRIM33	Non-canonical_RBP	NA	TRUE	NA	NA	NA	NA	NA	NA	NA	NA	TRUE	TRUE	NA	NA	NA	3	Non-canonical_RBP
ENSG00000154380	ENAH	Non-canonical_RBP	NA	TRUE	NA	NA	NA	NA	NA	NA	NA	TRUE	NA	TRUE	NA	NA	NA	3	Non-canonical_RBP
ENSG00000102119	EMD	Non-canonical_RBP	NA	NA	NA	NA	NA	NA	NA	NA	TRUE	TRUE	TRUE	NA	NA	NA	NA	3	Non-canonical_RBP
ENSG00000179271	GADD45GIP1	Non-canonical_RBP	NA	NA	NA	NA	NA	TRUE	NA	NA	TRUE	NA	TRUE	NA	NA	NA	NA	3	Non-canonical_RBP
ENSG00000143727	ACP1	Non-canonical_RBP	NA	TRUE	NA	NA	TRUE	NA	TRUE	NA	NA	NA	NA	NA	NA	NA	NA	3	Non-canonical_RBP
ENSG00000167548	KMT2D	Non-canonical_RBP	NA	TRUE	TRUE	NA	NA	NA	NA	NA	NA	NA	NA	TRUE	NA	NA	NA	3	Non-canonical_RBP
ENSG00000101868	POLA1	Non-canonical_RBP	NA	TRUE	NA	NA	TRUE	NA	TRUE	NA	NA	NA	NA	NA	NA	NA	NA	3	Non-canonical_RBP
ENSG00000162076	FLYWCH2	Non-canonical_RBP	NA	NA	NA	NA	NA	NA	NA	TRUE	TRUE	NA	TRUE	NA	NA	NA	NA	3	Non-canonical_RBP
ENSG00000100519	PSMC6	Non-canonical_RBP	NA	NA	NA	NA	TRUE	NA	TRUE	NA	NA	NA	NA	TRUE	NA	NA	NA	3	Non-canonical_RBP
ENSG00000118058	KMT2A	Non-canonical_RBP	NA	TRUE	TRUE	NA	NA	NA	NA	NA	NA	TRUE	NA	NA	NA	NA	NA	3	Non-canonical_RBP
ENSG00000140374	ETFA	Non-canonical_RBP	NA	NA	TRUE	NA	NA	NA	TRUE	NA	NA	TRUE	NA	NA	NA	NA	NA	3	Non-canonical_RBP
ENSG00000025772	TOMM34	Non-canonical_RBP	NA	NA	NA	NA	TRUE	NA	TRUE	NA	NA	NA	NA	TRUE	NA	NA	NA	3	Non-canonical_RBP
ENSG00000103549	RNF40	Non-canonical_RBP	NA	TRUE	NA	NA	TRUE	NA	TRUE	NA	NA	NA	NA	NA	NA	NA	NA	3	Non-canonical_RBP
ENSG00000130939	UBE4B	Non-canonical_RBP	NA	NA	NA	NA	TRUE	NA	TRUE	NA	NA	NA	NA	TRUE	NA	NA	NA	3	Non-canonical_RBP
ENSG00000100934	SEC23A	Non-canonical_RBP	NA	TRUE	NA	NA	NA	NA	NA	NA	NA	TRUE	NA	TRUE	NA	NA	NA	3	Non-canonical_RBP
ENSG00000022277	RTF2	Non-canonical_RBP	NA	NA	NA	NA	TRUE	NA	NA	NA	TRUE	NA	TRUE	NA	NA	NA	NA	3	Non-canonical_RBP
ENSG00000214517	PPME1	Non-canonical_RBP	NA	NA	TRUE	NA	TRUE	NA	NA	NA	TRUE	NA	NA	NA	NA	NA	NA	3	Non-canonical_RBP
ENSG00000103035	PSMD7	Non-canonical_RBP	NA	TRUE	NA	NA	TRUE	NA	NA	NA	NA	TRUE	NA	NA	NA	NA	NA	3	Non-canonical_RBP
ENSG00000151929	BAG3	Non-canonical_RBP	NA	NA	NA	NA	NA	NA	NA	NA	TRUE	TRUE	NA	TRUE	NA	NA	NA	3	Non-canonical_RBP
ENSG00000198157	HMGN5	Non-canonical_RBP	TRUE	TRUE	NA	NA	NA	NA	NA	NA	NA	TRUE	NA	NA	NA	NA	NA	3	Non-canonical_RBP
ENSG00000110696	C11orf58	Non-canonical_RBP	NA	TRUE	TRUE	NA	NA	NA	NA	NA	NA	TRUE	NA	NA	NA	NA	NA	3	Non-canonical_RBP
ENSG00000100401	RANGAP1	Non-canonical_RBP	NA	TRUE	NA	NA	NA	NA	NA	NA	NA	TRUE	NA	TRUE	NA	NA	NA	3	Non-canonical_RBP
ENSG00000168393	DTYMK	Non-canonical_RBP	NA	NA	NA	TRUE	TRUE	NA	TRUE	NA	NA	NA	NA	NA	NA	NA	NA	3	Non-canonical_RBP
ENSG00000132182	NUP210	Non-canonical_RBP	NA	NA	TRUE	NA	NA	NA	NA	NA	TRUE	NA	TRUE	NA	NA	NA	NA	3	Non-canonical_RBP
ENSG00000136861	CDK5RAP2	Non-canonical_RBP	NA	TRUE	NA	NA	NA	NA	NA	NA	NA	TRUE	NA	TRUE	NA	NA	NA	3	Non-canonical_RBP
ENSG00000046604	DSG2	Non-canonical_RBP	NA	NA	TRUE	NA	NA	NA	NA	NA	TRUE	NA	TRUE	NA	NA	NA	NA	3	Non-canonical_RBP
ENSG00000060237	WNK1	Non-canonical_RBP	NA	TRUE	NA	NA	NA	NA	NA	NA	NA	TRUE	TRUE	NA	NA	NA	NA	3	Non-canonical_RBP
ENSG00000196455	PIK3R4	Non-canonical_RBP	NA	TRUE	TRUE	NA	NA	NA	NA	NA	NA	NA	NA	TRUE	NA	NA	NA	3	Non-canonical_RBP
ENSG00000133030	MPRIP	Non-canonical_RBP	NA	TRUE	NA	NA	NA	NA	NA	NA	NA	TRUE	NA	TRUE	NA	NA	NA	3	Non-canonical_RBP
ENSG00000180900	SCRIB	Non-canonical_RBP	NA	TRUE	NA	NA	NA	NA	NA	NA	NA	TRUE	NA	TRUE	NA	NA	NA	3	Non-canonical_RBP
ENSG00000198604	BAZ1A	Non-canonical_RBP	NA	NA	TRUE	NA	TRUE	NA	NA	NA	TRUE	NA	NA	NA	NA	NA	NA	3	Non-canonical_RBP
ENSG00000014641	MDH1	Non-canonical_RBP	NA	NA	NA	NA	TRUE	NA	NA	NA	NA	TRUE	NA	NA	TRUE	NA	NA	3	Non-canonical_RBP
ENSG00000171793	CTPS1	Non-canonical_RBP	NA	TRUE	TRUE	NA	NA	NA	NA	NA	NA	NA	NA	TRUE	NA	NA	NA	3	Non-canonical_RBP
ENSG00000196535	MYO18A	Non-canonical_RBP	TRUE	TRUE	NA	NA	NA	NA	NA	NA	NA	NA	NA	TRUE	NA	NA	NA	3	Non-canonical_RBP
ENSG00000133104	SPART	Non-canonical_RBP	NA	TRUE	TRUE	NA	NA	NA	NA	NA	TRUE	NA	NA	NA	NA	NA	NA	3	Non-canonical_RBP
ENSG00000092964	DPYSL2	Non-canonical_RBP	NA	TRUE	NA	NA	NA	NA	NA	NA	NA	TRUE	NA	TRUE	NA	NA	NA	3	Non-canonical_RBP
ENSG00000114353	GNAI2	Non-canonical_RBP	NA	NA	NA	NA	NA	NA	NA	NA	TRUE	TRUE	NA	TRUE	NA	NA	NA	3	Non-canonical_RBP
ENSG00000070087	PFN2	Non-canonical_RBP	NA	TRUE	NA	NA	NA	NA	NA	NA	NA	NA	TRUE	TRUE	NA	NA	NA	3	Non-canonical_RBP
ENSG00000111669	TPI1	Non-canonical_RBP	NA	TRUE	NA	NA	NA	NA	NA	NA	NA	TRUE	NA	TRUE	NA	NA	NA	3	Non-canonical_RBP
ENSG00000161800	RACGAP1	Non-canonical_RBP	NA	TRUE	NA	NA	NA	NA	NA	NA	NA	TRUE	NA	TRUE	NA	NA	NA	3	Non-canonical_RBP
ENSG00000140464	PML	Non-canonical_RBP	NA	TRUE	NA	NA	NA	NA	NA	NA	NA	TRUE	NA	TRUE	NA	NA	NA	3	Non-canonical_RBP
ENSG00000157106	SMG1	Non-canonical_RBP	TRUE	TRUE	NA	NA	NA	NA	NA	NA	NA	NA	NA	TRUE	NA	NA	NA	3	Non-canonical_RBP
ENSG00000163608	NEPRO	Non-canonical_RBP	NA	NA	TRUE	NA	NA	NA	NA	NA	TRUE	NA	TRUE	NA	NA	NA	NA	3	Non-canonical_RBP
ENSG00000143149	ALDH9A1	Non-canonical_RBP	NA	TRUE	NA	NA	NA	NA	NA	NA	NA	TRUE	NA	TRUE	NA	NA	NA	3	Non-canonical_RBP
ENSG00000158290	CUL4B	Non-canonical_RBP	NA	TRUE	NA	NA	TRUE	NA	TRUE	NA	NA	NA	NA	NA	NA	NA	NA	3	Non-canonical_RBP
ENSG00000133112	TPT1	Non-canonical_RBP	NA	NA	NA	NA	NA	NA	NA	TRUE	NA	TRUE	NA	TRUE	NA	NA	NA	3	Non-canonical_RBP
ENSG00000234127	TRIM26	Non-canonical_RBP	NA	NA	TRUE	NA	NA	NA	NA	NA	TRUE	NA	TRUE	NA	NA	NA	NA	3	Non-canonical_RBP
ENSG00000198363	ASPH	Non-canonical_RBP	NA	NA	NA	NA	TRUE	NA	NA	NA	TRUE	NA	TRUE	NA	NA	NA	NA	3	Non-canonical_RBP
ENSG00000155229	MMS19	Non-canonical_RBP	NA	TRUE	NA	NA	NA	NA	TRUE	NA	NA	NA	NA	TRUE	NA	NA	NA	3	Non-canonical_RBP
ENSG00000069275	NUCKS1	Non-canonical_RBP	TRUE	NA	NA	NA	NA	NA	NA	NA	NA	TRUE	NA	NA	TRUE	NA	NA	3	Non-canonical_RBP
ENSG00000114480	GBE1	Non-canonical_RBP	NA	NA	NA	NA	TRUE	NA	TRUE	NA	NA	TRUE	NA	NA	NA	NA	NA	3	Non-canonical_RBP
ENSG00000239900	ADSL	Non-canonical_RBP	NA	TRUE	NA	NA	NA	NA	TRUE	NA	NA	NA	NA	TRUE	NA	NA	NA	3	Non-canonical_RBP
ENSG00000162517	PEF1	Non-canonical_RBP	TRUE	NA	TRUE	NA	NA	NA	NA	NA	TRUE	NA	NA	NA	NA	NA	NA	3	Non-canonical_RBP
ENSG00000265808	SEC22B	Non-canonical_RBP	NA	NA	TRUE	NA	NA	NA	NA	NA	TRUE	NA	TRUE	NA	NA	NA	NA	3	Non-canonical_RBP
ENSG00000162909	CAPN2	Non-canonical_RBP	NA	NA	NA	NA	TRUE	NA	NA	NA	NA	TRUE	NA	TRUE	NA	NA	NA	3	Non-canonical_RBP
ENSG00000135837	CEP350	Non-canonical_RBP	NA	TRUE	TRUE	NA	NA	NA	NA	NA	NA	TRUE	NA	NA	NA	NA	NA	3	Non-canonical_RBP
ENSG00000115839	RAB3GAP1	Non-canonical_RBP	NA	TRUE	NA	NA	NA	NA	NA	NA	NA	TRUE	NA	TRUE	NA	NA	NA	3	Non-canonical_RBP
ENSG00000089597	GANAB	Non-canonical_RBP	NA	NA	NA	NA	TRUE	NA	NA	TRUE	TRUE	NA	NA	NA	NA	NA	NA	3	Non-canonical_RBP
ENSG00000114857	NKTR	Non-canonical_RBP	NA	TRUE	NA	NA	NA	NA	NA	NA	NA	TRUE	TRUE	NA	NA	NA	NA	3	Non-canonical_RBP
ENSG00000128708	HAT1	Non-canonical_RBP	NA	TRUE	NA	NA	TRUE	NA	TRUE	NA	NA	NA	NA	NA	NA	NA	NA	3	Non-canonical_RBP
ENSG00000230409	TCEA1P2	Non-canonical_RBP	NA	NA	TRUE	NA	NA	NA	NA	NA	TRUE	NA	NA	NA	TRUE	NA	NA	3	Non-canonical_RBP
ENSG00000131558	EXOC4	Non-canonical_RBP	NA	TRUE	NA	NA	NA	NA	NA	NA	NA	TRUE	NA	TRUE	NA	NA	NA	3	Non-canonical_RBP
ENSG00000196712	NF1	Non-canonical_RBP	NA	TRUE	TRUE	NA	NA	NA	NA	NA	NA	NA	NA	TRUE	NA	NA	NA	3	Non-canonical_RBP
ENSG00000076201	PTPN23	Non-canonical_RBP	NA	TRUE	NA	NA	NA	NA	NA	NA	NA	TRUE	NA	TRUE	NA	NA	NA	3	Non-canonical_RBP
ENSG00000070061	ELP1	Non-canonical_RBP	NA	TRUE	TRUE	NA	NA	NA	NA	NA	NA	NA	NA	TRUE	NA	NA	NA	3	Non-canonical_RBP
ENSG00000158195	WASF2	Non-canonical_RBP	NA	TRUE	NA	NA	NA	NA	NA	NA	NA	TRUE	NA	TRUE	NA	NA	NA	3	Non-canonical_RBP
ENSG00000108344	PSMD3	Non-canonical_RBP	NA	NA	TRUE	NA	TRUE	NA	TRUE	NA	NA	NA	NA	NA	NA	NA	NA	3	Non-canonical_RBP
ENSG00000065268	WDR18	Non-canonical_RBP	NA	TRUE	NA	NA	NA	NA	TRUE	NA	NA	NA	NA	TRUE	NA	NA	NA	3	Non-canonical_RBP
ENSG00000105220	GPI	Non-canonical_RBP	NA	TRUE	NA	TRUE	TRUE	NA	NA	NA	NA	NA	NA	NA	NA	NA	NA	3	Non-canonical_RBP
ENSG00000247596	TWF2	Non-canonical_RBP	NA	NA	TRUE	NA	NA	NA	NA	TRUE	TRUE	NA	NA	NA	NA	NA	NA	3	Non-canonical_RBP
ENSG00000092148	HECTD1	Non-canonical_RBP	NA	TRUE	NA	NA	NA	NA	NA	NA	NA	TRUE	NA	TRUE	NA	NA	NA	3	Non-canonical_RBP
ENSG00000163220	S100A9	Non-canonical_RBP	NA	TRUE	NA	NA	NA	NA	TRUE	NA	NA	NA	TRUE	NA	NA	NA	NA	3	Non-canonical_RBP
ENSG00000141027	NCOR1	Non-canonical_RBP	NA	TRUE	NA	NA	TRUE	NA	NA	NA	NA	TRUE	NA	NA	NA	NA	NA	3	Non-canonical_RBP
ENSG00000278540	ACACA	Non-canonical_RBP	NA	TRUE	NA	NA	NA	NA	NA	NA	NA	TRUE	NA	TRUE	NA	NA	NA	3	Non-canonical_RBP
ENSG00000116750	UCHL5	Non-canonical_RBP	NA	NA	NA	NA	NA	NA	TRUE	TRUE	NA	NA	NA	NA	TRUE	NA	NA	3	Non-canonical_RBP
ENSG00000254986	DPP3	Non-canonical_RBP	NA	TRUE	NA	NA	NA	NA	NA	NA	NA	TRUE	NA	TRUE	NA	NA	NA	3	Non-canonical_RBP
ENSG00000101310	SEC23B	Non-canonical_RBP	NA	TRUE	NA	NA	NA	NA	NA	NA	NA	TRUE	NA	TRUE	NA	NA	NA	3	Non-canonical_RBP
ENSG00000226784	PGAM4	Non-canonical_RBP	NA	TRUE	NA	NA	TRUE	NA	NA	NA	NA	TRUE	NA	NA	NA	NA	NA	3	Non-canonical_RBP
ENSG00000125508	SRMS	Non-canonical_RBP	NA	TRUE	NA	NA	TRUE	NA	TRUE	NA	NA	NA	NA	NA	NA	NA	NA	3	Non-canonical_RBP
ENSG00000168610	STAT3	Non-canonical_RBP	NA	NA	NA	NA	TRUE	NA	TRUE	NA	TRUE	NA	NA	NA	NA	NA	NA	3	Non-canonical_RBP
ENSG00000086827	ZW10	Non-canonical_RBP	NA	TRUE	TRUE	NA	NA	NA	NA	NA	NA	NA	NA	TRUE	NA	NA	NA	3	Non-canonical_RBP
ENSG00000221914	PPP2R2A	Non-canonical_RBP	NA	TRUE	TRUE	NA	NA	NA	NA	NA	NA	TRUE	NA	NA	NA	NA	NA	3	Non-canonical_RBP
ENSG00000117724	CENPF	Non-canonical_RBP	NA	NA	TRUE	NA	TRUE	NA	NA	NA	TRUE	NA	NA	NA	NA	NA	NA	3	Non-canonical_RBP
ENSG00000159352	PSMD4	Non-canonical_RBP	NA	NA	NA	NA	NA	NA	TRUE	TRUE	NA	NA	NA	NA	TRUE	NA	NA	3	Non-canonical_RBP
ENSG00000134255	CEPT1	Non-canonical_RBP	NA	NA	NA	NA	NA	NA	NA	NA	NA	NA	TRUE	NA	NA	TRUE	TRUE	3	Non-canonical_RBP
ENSG00000169100	SLC25A6	Non-canonical_RBP	NA	NA	NA	NA	TRUE	NA	NA	NA	NA	NA	NA	NA	NA	TRUE	TRUE	3	Non-canonical_RBP
ENSG00000122966	CIT	Non-canonical_RBP	NA	TRUE	NA	NA	NA	NA	NA	NA	NA	TRUE	NA	TRUE	NA	NA	NA	3	Non-canonical_RBP
ENSG00000048649	RSF1	Non-canonical_RBP	NA	TRUE	NA	NA	NA	NA	TRUE	NA	NA	NA	TRUE	NA	NA	NA	NA	3	Non-canonical_RBP
ENSG00000163946	TASOR	Non-canonical_RBP	NA	TRUE	NA	NA	TRUE	NA	NA	TRUE	NA	NA	NA	NA	NA	NA	NA	3	Non-canonical_RBP
ENSG00000084073	ZMPSTE24	Non-canonical_RBP	NA	NA	TRUE	NA	NA	NA	NA	NA	TRUE	NA	TRUE	NA	NA	NA	NA	3	Non-canonical_RBP
ENSG00000197837	HIST4H4	Non-canonical_RBP	NA	TRUE	NA	NA	NA	NA	NA	NA	NA	TRUE	NA	TRUE	NA	NA	NA	3	Non-canonical_RBP
ENSG00000134765	DSC1	Non-canonical_RBP	NA	NA	TRUE	NA	NA	NA	NA	NA	NA	NA	TRUE	NA	NA	TRUE	NA	3	Non-canonical_RBP
ENSG00000111057	KRT18	Non-canonical_RBP	NA	NA	NA	NA	NA	NA	NA	TRUE	TRUE	NA	TRUE	NA	NA	NA	NA	3	Non-canonical_RBP
ENSG00000113580	NR3C1	Non-canonical_RBP	NA	NA	NA	NA	TRUE	NA	TRUE	NA	NA	TRUE	NA	NA	NA	NA	NA	3	Non-canonical_RBP
ENSG00000105063	PPP6R1	Non-canonical_RBP	NA	TRUE	NA	NA	NA	NA	NA	NA	NA	TRUE	NA	TRUE	NA	NA	NA	3	Non-canonical_RBP
ENSG00000108588	CCDC47	Non-canonical_RBP	NA	NA	NA	NA	NA	NA	NA	TRUE	TRUE	NA	TRUE	NA	NA	NA	NA	3	Non-canonical_RBP
ENSG00000172171	TEFM	Non-canonical_RBP	TRUE	NA	NA	NA	NA	NA	NA	TRUE	NA	NA	TRUE	NA	NA	NA	NA	3	Non-canonical_RBP
ENSG00000150768	DLAT	Non-canonical_RBP	NA	TRUE	NA	NA	NA	NA	NA	NA	NA	NA	NA	TRUE	TRUE	NA	NA	3	Non-canonical_RBP
ENSG00000100207	TCF20	Non-canonical_RBP	NA	TRUE	NA	NA	NA	NA	NA	TRUE	NA	TRUE	NA	NA	NA	NA	NA	3	Non-canonical_RBP
ENSG00000149591	TAGLN	Non-canonical_RBP	NA	NA	NA	NA	NA	NA	TRUE	NA	TRUE	NA	NA	NA	TRUE	NA	NA	3	Non-canonical_RBP
ENSG00000275126	HIST1H4L	Non-canonical_RBP	NA	TRUE	NA	NA	NA	NA	NA	NA	NA	TRUE	NA	TRUE	NA	NA	NA	3	Non-canonical_RBP
ENSG00000156928	MALSU1	Non-canonical_RBP	NA	NA	TRUE	NA	NA	NA	NA	NA	TRUE	NA	TRUE	NA	NA	NA	NA	3	Non-canonical_RBP
ENSG00000170448	NFXL1	Non-canonical_RBP	NA	TRUE	NA	NA	NA	NA	NA	NA	TRUE	TRUE	NA	NA	NA	NA	NA	3	Non-canonical_RBP
ENSG00000118363	SPCS2	Non-canonical_RBP	NA	NA	TRUE	NA	NA	NA	NA	NA	TRUE	NA	TRUE	NA	NA	NA	NA	3	Non-canonical_RBP
ENSG00000181019	NQO1	Non-canonical_RBP	NA	NA	NA	NA	TRUE	NA	NA	TRUE	NA	NA	NA	NA	TRUE	NA	NA	3	Non-canonical_RBP
ENSG00000276180	HIST1H4I	Non-canonical_RBP	NA	TRUE	NA	NA	NA	NA	NA	NA	NA	TRUE	NA	TRUE	NA	NA	NA	3	Non-canonical_RBP
ENSG00000029993	HMGB3	Non-canonical_RBP	TRUE	TRUE	NA	NA	NA	NA	NA	NA	TRUE	NA	NA	NA	NA	NA	NA	3	Non-canonical_RBP
ENSG00000121210	TMEM131L	Non-canonical_RBP	NA	NA	NA	NA	NA	TRUE	NA	NA	TRUE	NA	TRUE	NA	NA	NA	NA	3	Non-canonical_RBP
ENSG00000124783	SSR1	Non-canonical_RBP	NA	NA	TRUE	NA	NA	NA	NA	NA	TRUE	NA	TRUE	NA	NA	NA	NA	3	Non-canonical_RBP
ENSG00000278705	HIST1H4B	Non-canonical_RBP	NA	TRUE	NA	NA	NA	NA	NA	NA	NA	TRUE	NA	TRUE	NA	NA	NA	3	Non-canonical_RBP
ENSG00000144791	LIMD1	Non-canonical_RBP	NA	TRUE	NA	NA	NA	NA	NA	NA	NA	TRUE	NA	TRUE	NA	NA	NA	3	Non-canonical_RBP
ENSG00000075568	TMEM131	Non-canonical_RBP	NA	NA	TRUE	NA	NA	NA	NA	NA	TRUE	NA	TRUE	NA	NA	NA	NA	3	Non-canonical_RBP
ENSG00000205542	TMSB4X	Non-canonical_RBP	NA	NA	NA	NA	NA	NA	NA	TRUE	TRUE	NA	NA	NA	TRUE	NA	NA	3	Non-canonical_RBP
ENSG00000155380	SLC16A1	Non-canonical_RBP	NA	TRUE	NA	NA	NA	NA	NA	NA	NA	TRUE	TRUE	NA	NA	NA	NA	3	Non-canonical_RBP
ENSG00000105726	ATP13A1	Non-canonical_RBP	NA	NA	TRUE	NA	NA	NA	NA	NA	TRUE	NA	TRUE	NA	NA	NA	NA	3	Non-canonical_RBP
ENSG00000273542	HIST1H4K	Non-canonical_RBP	NA	TRUE	NA	NA	NA	NA	NA	NA	NA	TRUE	NA	TRUE	NA	NA	NA	3	Non-canonical_RBP
ENSG00000173898	SPTBN2	Non-canonical_RBP	NA	TRUE	NA	NA	NA	NA	NA	NA	NA	TRUE	NA	TRUE	NA	NA	NA	3	Non-canonical_RBP
ENSG00000144554	FANCD2	Non-canonical_RBP	NA	NA	TRUE	NA	TRUE	NA	TRUE	NA	NA	NA	NA	NA	NA	NA	NA	3	Non-canonical_RBP
ENSG00000276966	HIST1H4E	Non-canonical_RBP	NA	TRUE	NA	NA	NA	NA	NA	NA	NA	TRUE	NA	TRUE	NA	NA	NA	3	Non-canonical_RBP
ENSG00000197238	HIST1H4J	Non-canonical_RBP	NA	TRUE	NA	NA	NA	NA	NA	NA	NA	TRUE	NA	TRUE	NA	NA	NA	3	Non-canonical_RBP
ENSG00000197982	C1orf122	Non-canonical_RBP	NA	NA	TRUE	NA	NA	NA	NA	NA	TRUE	NA	TRUE	NA	NA	NA	NA	3	Non-canonical_RBP
ENSG00000274618	HIST1H4F	Non-canonical_RBP	NA	TRUE	NA	NA	NA	NA	NA	NA	NA	TRUE	NA	TRUE	NA	NA	NA	3	Non-canonical_RBP
ENSG00000197061	HIST1H4C	Non-canonical_RBP	NA	TRUE	NA	NA	NA	NA	NA	NA	NA	TRUE	NA	TRUE	NA	NA	NA	3	Non-canonical_RBP
ENSG00000167315	ACAA2	Non-canonical_RBP	NA	NA	NA	NA	NA	NA	NA	TRUE	NA	TRUE	NA	NA	TRUE	NA	NA	3	Non-canonical_RBP
ENSG00000118705	RPN2	Non-canonical_RBP	NA	NA	TRUE	NA	NA	NA	NA	NA	TRUE	NA	TRUE	NA	NA	NA	NA	3	Non-canonical_RBP
ENSG00000072778	ACADVL	Non-canonical_RBP	NA	NA	NA	NA	TRUE	NA	TRUE	NA	NA	TRUE	NA	NA	NA	NA	NA	3	Non-canonical_RBP
ENSG00000120254	MTHFD1L	Non-canonical_RBP	NA	TRUE	NA	NA	NA	NA	NA	NA	NA	NA	TRUE	TRUE	NA	NA	NA	3	Non-canonical_RBP
ENSG00000196396	PTPN1	Non-canonical_RBP	NA	NA	NA	NA	NA	NA	NA	TRUE	TRUE	NA	TRUE	NA	NA	NA	NA	3	Non-canonical_RBP
ENSG00000138434	ITPRID2	Non-canonical_RBP	NA	TRUE	NA	NA	NA	NA	NA	NA	NA	TRUE	NA	TRUE	NA	NA	NA	3	Non-canonical_RBP
ENSG00000100097	LGALS1	Non-canonical_RBP	NA	NA	NA	NA	NA	NA	NA	TRUE	NA	TRUE	NA	TRUE	NA	NA	NA	3	Non-canonical_RBP
ENSG00000095261	PSMD5	Non-canonical_RBP	NA	NA	NA	NA	TRUE	NA	TRUE	NA	NA	TRUE	NA	NA	NA	NA	NA	3	Non-canonical_RBP
ENSG00000168101	NUDT16L1	Non-canonical_RBP	TRUE	NA	TRUE	NA	NA	NA	NA	NA	NA	NA	TRUE	NA	NA	NA	NA	3	Non-canonical_RBP
ENSG00000103512	NOMO1	Non-canonical_RBP	NA	NA	TRUE	NA	NA	NA	NA	NA	TRUE	NA	TRUE	NA	NA	NA	NA	3	Non-canonical_RBP
ENSG00000176619	LMNB2	Non-canonical_RBP	NA	TRUE	NA	NA	NA	NA	NA	NA	NA	TRUE	NA	TRUE	NA	NA	NA	3	Non-canonical_RBP
ENSG00000100243	CYB5R3	Non-canonical_RBP	NA	NA	TRUE	NA	NA	NA	NA	NA	NA	TRUE	TRUE	NA	NA	NA	NA	3	Non-canonical_RBP
ENSG00000270882	HIST2H4A	Non-canonical_RBP	NA	TRUE	NA	NA	NA	NA	NA	NA	NA	TRUE	NA	TRUE	NA	NA	NA	3	Non-canonical_RBP
ENSG00000206075	SERPINB5	Non-canonical_RBP	NA	NA	NA	NA	TRUE	NA	TRUE	NA	TRUE	NA	NA	NA	NA	NA	NA	3	Non-canonical_RBP
ENSG00000277157	HIST1H4D	Non-canonical_RBP	NA	TRUE	NA	NA	NA	NA	NA	NA	NA	TRUE	NA	TRUE	NA	NA	NA	3	Non-canonical_RBP
ENSG00000135476	ESPL1	Non-canonical_RBP	NA	NA	NA	NA	NA	TRUE	NA	NA	NA	NA	NA	TRUE	NA	TRUE	NA	3	Non-canonical_RBP
ENSG00000152778	IFIT5	Non-canonical_RBP	TRUE	NA	TRUE	NA	NA	NA	NA	NA	NA	NA	TRUE	NA	NA	NA	NA	3	Non-canonical_RBP
ENSG00000196923	PDLIM7	Non-canonical_RBP	NA	TRUE	NA	NA	NA	NA	NA	NA	NA	TRUE	NA	TRUE	NA	NA	NA	3	Non-canonical_RBP
ENSG00000070047	PHRF1	Non-canonical_RBP	NA	NA	NA	NA	NA	NA	NA	NA	NA	TRUE	TRUE	NA	NA	TRUE	NA	3	Non-canonical_RBP
ENSG00000010256	UQCRC1	Non-canonical_RBP	NA	TRUE	NA	NA	NA	NA	NA	NA	NA	TRUE	NA	TRUE	NA	NA	NA	3	Non-canonical_RBP
ENSG00000066279	ASPM	Non-canonical_RBP	NA	NA	TRUE	NA	NA	TRUE	NA	NA	TRUE	NA	NA	NA	NA	NA	NA	3	Non-canonical_RBP
ENSG00000101546	RBFA	Non-canonical_RBP	NA	NA	TRUE	NA	NA	NA	NA	NA	TRUE	NA	TRUE	NA	NA	NA	NA	3	Non-canonical_RBP
ENSG00000129116	PALLD	Non-canonical_RBP	NA	NA	NA	NA	NA	NA	NA	NA	TRUE	TRUE	NA	TRUE	NA	NA	NA	3	Non-canonical_RBP
ENSG00000104413	ESRP1	Non-canonical_RBP	NA	NA	NA	NA	NA	NA	NA	NA	NA	NA	TRUE	NA	NA	TRUE	TRUE	3	Non-canonical_RBP
ENSG00000102879	CORO1A	Non-canonical_RBP	NA	NA	NA	NA	NA	NA	NA	TRUE	NA	NA	NA	NA	NA	TRUE	TRUE	3	Non-canonical_RBP
ENSG00000136167	LCP1	Non-canonical_RBP	NA	TRUE	NA	NA	NA	NA	NA	NA	NA	NA	NA	NA	NA	TRUE	TRUE	3	Non-canonical_RBP
ENSG00000196591	HDAC2	Non-canonical_RBP	TRUE	TRUE	NA	NA	NA	NA	NA	NA	NA	NA	NA	NA	NA	NA	NA	2	Non-canonical_RBP
ENSG00000139613	SMARCC2	Non-canonical_RBP	NA	NA	NA	NA	TRUE	NA	NA	NA	NA	NA	NA	TRUE	NA	NA	NA	2	Non-canonical_RBP
ENSG00000110172	CHORDC1	Non-canonical_RBP	NA	TRUE	NA	NA	NA	NA	NA	NA	NA	NA	NA	TRUE	NA	NA	NA	2	Non-canonical_RBP
ENSG00000049541	RFC2	Non-canonical_RBP	NA	NA	NA	NA	TRUE	NA	TRUE	NA	NA	NA	NA	NA	NA	NA	NA	2	Non-canonical_RBP
ENSG00000088986	DYNLL1	Non-canonical_RBP	NA	TRUE	NA	NA	NA	NA	NA	NA	NA	TRUE	NA	NA	NA	NA	NA	2	Non-canonical_RBP
ENSG00000134247	PTGFRN	Non-canonical_RBP	NA	NA	TRUE	NA	NA	NA	NA	NA	NA	NA	TRUE	NA	NA	NA	NA	2	Non-canonical_RBP
ENSG00000133119	RFC3	Non-canonical_RBP	NA	NA	NA	NA	TRUE	NA	TRUE	NA	NA	NA	NA	NA	NA	NA	NA	2	Non-canonical_RBP
ENSG00000005156	LIG3	Non-canonical_RBP	NA	TRUE	NA	NA	NA	NA	TRUE	NA	NA	NA	NA	NA	NA	NA	NA	2	Non-canonical_RBP
ENSG00000090061	CCNK	Non-canonical_RBP	NA	NA	NA	NA	NA	NA	TRUE	NA	NA	TRUE	NA	NA	NA	NA	NA	2	Non-canonical_RBP
ENSG00000170854	RIOX2	Non-canonical_RBP	NA	NA	TRUE	NA	NA	NA	NA	NA	TRUE	NA	NA	NA	NA	NA	NA	2	Non-canonical_RBP
ENSG00000065883	CDK13	Non-canonical_RBP	TRUE	NA	NA	NA	TRUE	NA	NA	NA	NA	NA	NA	NA	NA	NA	NA	2	Non-canonical_RBP
ENSG00000172531	PPP1CA	Non-canonical_RBP	NA	NA	NA	NA	NA	NA	NA	NA	NA	NA	TRUE	TRUE	NA	NA	NA	2	Non-canonical_RBP
ENSG00000062650	WAPL	Non-canonical_RBP	NA	TRUE	NA	NA	NA	NA	TRUE	NA	NA	NA	NA	NA	NA	NA	NA	2	Non-canonical_RBP
ENSG00000128641	MYO1B	Non-canonical_RBP	NA	NA	NA	NA	NA	NA	NA	NA	NA	TRUE	NA	TRUE	NA	NA	NA	2	Non-canonical_RBP
ENSG00000196961	AP2A1	Non-canonical_RBP	NA	TRUE	NA	NA	NA	NA	NA	NA	NA	NA	NA	TRUE	NA	NA	NA	2	Non-canonical_RBP
ENSG00000168291	PDHB	Non-canonical_RBP	NA	NA	NA	NA	NA	NA	TRUE	NA	NA	TRUE	NA	NA	NA	NA	NA	2	Non-canonical_RBP
ENSG00000160949	TONSL	Non-canonical_RBP	NA	NA	NA	NA	NA	NA	TRUE	NA	NA	NA	NA	TRUE	NA	NA	NA	2	Non-canonical_RBP
ENSG00000134371	CDC73	Non-canonical_RBP	NA	TRUE	NA	NA	NA	NA	NA	NA	TRUE	NA	NA	NA	NA	NA	NA	2	Non-canonical_RBP
ENSG00000163918	RFC4	Non-canonical_RBP	NA	NA	NA	NA	TRUE	NA	TRUE	NA	NA	NA	NA	NA	NA	NA	NA	2	Non-canonical_RBP
ENSG00000099917	MED15	Non-canonical_RBP	NA	TRUE	NA	NA	NA	NA	NA	NA	NA	NA	NA	TRUE	NA	NA	NA	2	Non-canonical_RBP
ENSG00000138778	CENPE	Non-canonical_RBP	NA	TRUE	NA	NA	NA	NA	NA	NA	NA	NA	NA	TRUE	NA	NA	NA	2	Non-canonical_RBP
ENSG00000163939	PBRM1	Non-canonical_RBP	NA	TRUE	NA	NA	TRUE	NA	NA	NA	NA	NA	NA	NA	NA	NA	NA	2	Non-canonical_RBP
ENSG00000101557	USP14	Non-canonical_RBP	NA	NA	NA	NA	NA	NA	TRUE	NA	NA	TRUE	NA	NA	NA	NA	NA	2	Non-canonical_RBP
ENSG00000276043	UHRF1	Non-canonical_RBP	NA	TRUE	NA	NA	NA	NA	NA	NA	NA	NA	NA	TRUE	NA	NA	NA	2	Non-canonical_RBP
ENSG00000113712	CSNK1A1	Non-canonical_RBP	NA	NA	TRUE	NA	NA	NA	NA	NA	NA	TRUE	NA	NA	NA	NA	NA	2	Non-canonical_RBP
ENSG00000106628	POLD2	Non-canonical_RBP	NA	NA	NA	NA	TRUE	NA	TRUE	NA	NA	NA	NA	NA	NA	NA	NA	2	Non-canonical_RBP
ENSG00000110075	PPP6R3	Non-canonical_RBP	NA	TRUE	TRUE	NA	NA	NA	NA	NA	NA	NA	NA	NA	NA	NA	NA	2	Non-canonical_RBP
ENSG00000101347	SAMHD1	Non-canonical_RBP	NA	NA	NA	NA	TRUE	NA	TRUE	NA	NA	NA	NA	NA	NA	NA	NA	2	Non-canonical_RBP
ENSG00000005339	CREBBP	Non-canonical_RBP	NA	TRUE	NA	NA	NA	NA	NA	NA	NA	NA	NA	TRUE	NA	NA	NA	2	Non-canonical_RBP
ENSG00000188986	NELFB	Non-canonical_RBP	NA	NA	NA	NA	TRUE	NA	TRUE	NA	NA	NA	NA	NA	NA	NA	NA	2	Non-canonical_RBP
ENSG00000058272	PPP1R12A	Non-canonical_RBP	NA	TRUE	NA	NA	NA	NA	NA	NA	NA	TRUE	NA	NA	NA	NA	NA	2	Non-canonical_RBP
ENSG00000083642	PDS5B	Non-canonical_RBP	NA	NA	NA	NA	TRUE	NA	TRUE	NA	NA	NA	NA	NA	NA	NA	NA	2	Non-canonical_RBP
ENSG00000126698	DNAJC8	Non-canonical_RBP	NA	NA	TRUE	NA	NA	NA	NA	NA	TRUE	NA	NA	NA	NA	NA	NA	2	Non-canonical_RBP
ENSG00000169375	SIN3A	Non-canonical_RBP	NA	TRUE	NA	NA	TRUE	NA	NA	NA	NA	NA	NA	NA	NA	NA	NA	2	Non-canonical_RBP
ENSG00000197386	HTT	Non-canonical_RBP	NA	TRUE	NA	NA	NA	NA	NA	NA	NA	NA	NA	TRUE	NA	NA	NA	2	Non-canonical_RBP
ENSG00000163781	TOPBP1	Non-canonical_RBP	NA	TRUE	NA	NA	NA	NA	TRUE	NA	NA	NA	NA	NA	NA	NA	NA	2	Non-canonical_RBP
ENSG00000198824	CHAMP1	Non-canonical_RBP	NA	TRUE	NA	NA	NA	NA	NA	NA	NA	NA	NA	TRUE	NA	NA	NA	2	Non-canonical_RBP
ENSG00000065613	SLK	Non-canonical_RBP	NA	NA	TRUE	NA	NA	NA	NA	NA	NA	TRUE	NA	NA	NA	NA	NA	2	Non-canonical_RBP
ENSG00000143442	POGZ	Non-canonical_RBP	NA	TRUE	NA	NA	NA	NA	NA	NA	NA	NA	NA	TRUE	NA	NA	NA	2	Non-canonical_RBP
ENSG00000121152	NCAPH	Non-canonical_RBP	NA	TRUE	NA	NA	NA	NA	NA	NA	NA	NA	NA	TRUE	NA	NA	NA	2	Non-canonical_RBP
ENSG00000128731	HERC2	Non-canonical_RBP	NA	TRUE	NA	NA	NA	NA	NA	NA	NA	NA	NA	TRUE	NA	NA	NA	2	Non-canonical_RBP
ENSG00000128595	CALU	Non-canonical_RBP	NA	NA	NA	NA	TRUE	NA	NA	NA	TRUE	NA	NA	NA	NA	NA	NA	2	Non-canonical_RBP
ENSG00000189241	TSPYL1	Non-canonical_RBP	NA	NA	NA	NA	NA	NA	TRUE	NA	TRUE	NA	NA	NA	NA	NA	NA	2	Non-canonical_RBP
ENSG00000005810	MYCBP2	Non-canonical_RBP	NA	TRUE	NA	NA	NA	NA	NA	NA	NA	NA	NA	TRUE	NA	NA	NA	2	Non-canonical_RBP
ENSG00000135720	DYNC1LI2	Non-canonical_RBP	NA	NA	NA	NA	NA	NA	NA	NA	NA	TRUE	NA	TRUE	NA	NA	NA	2	Non-canonical_RBP
ENSG00000120053	GOT1	Non-canonical_RBP	NA	NA	NA	NA	NA	NA	NA	NA	NA	TRUE	NA	TRUE	NA	NA	NA	2	Non-canonical_RBP
ENSG00000112984	KIF20A	Non-canonical_RBP	NA	TRUE	NA	NA	NA	NA	NA	NA	NA	NA	NA	TRUE	NA	NA	NA	2	Non-canonical_RBP
ENSG00000116871	MAP7D1	Non-canonical_RBP	NA	NA	NA	NA	TRUE	NA	NA	NA	NA	TRUE	NA	NA	NA	NA	NA	2	Non-canonical_RBP
ENSG00000075702	WDR62	Non-canonical_RBP	NA	TRUE	NA	NA	NA	NA	NA	NA	NA	NA	NA	TRUE	NA	NA	NA	2	Non-canonical_RBP
ENSG00000166200	COPS2	Non-canonical_RBP	NA	NA	NA	NA	TRUE	NA	TRUE	NA	NA	NA	NA	NA	NA	NA	NA	2	Non-canonical_RBP
ENSG00000183576	SETD3	Non-canonical_RBP	NA	TRUE	NA	NA	NA	NA	NA	NA	NA	NA	TRUE	NA	NA	NA	NA	2	Non-canonical_RBP
ENSG00000167447	SMG8	Non-canonical_RBP	NA	TRUE	NA	NA	NA	NA	NA	NA	NA	NA	NA	TRUE	NA	NA	NA	2	Non-canonical_RBP
ENSG00000136699	SMPD4	Non-canonical_RBP	NA	NA	TRUE	NA	NA	NA	NA	NA	NA	NA	NA	TRUE	NA	NA	NA	2	Non-canonical_RBP
ENSG00000130695	CEP85	Non-canonical_RBP	NA	TRUE	NA	NA	NA	NA	NA	NA	NA	NA	NA	TRUE	NA	NA	NA	2	Non-canonical_RBP
ENSG00000130707	ASS1	Non-canonical_RBP	NA	NA	NA	NA	NA	NA	NA	TRUE	NA	TRUE	NA	NA	NA	NA	NA	2	Non-canonical_RBP
ENSG00000155827	RNF20	Non-canonical_RBP	NA	TRUE	NA	NA	TRUE	NA	NA	NA	NA	NA	NA	NA	NA	NA	NA	2	Non-canonical_RBP
ENSG00000046651	OFD1	Non-canonical_RBP	NA	TRUE	NA	NA	NA	NA	NA	NA	NA	TRUE	NA	NA	NA	NA	NA	2	Non-canonical_RBP
ENSG00000111602	TIMELESS	Non-canonical_RBP	NA	NA	NA	NA	TRUE	NA	TRUE	NA	NA	NA	NA	NA	NA	NA	NA	2	Non-canonical_RBP
ENSG00000178695	KCTD12	Non-canonical_RBP	TRUE	NA	TRUE	NA	NA	NA	NA	NA	NA	NA	NA	NA	NA	NA	NA	2	Non-canonical_RBP
ENSG00000147130	ZMYM3	Non-canonical_RBP	NA	TRUE	NA	NA	NA	NA	NA	NA	NA	NA	NA	TRUE	NA	NA	NA	2	Non-canonical_RBP
ENSG00000077147	TM9SF3	Non-canonical_RBP	NA	NA	TRUE	NA	NA	NA	NA	NA	NA	NA	TRUE	NA	NA	NA	NA	2	Non-canonical_RBP
ENSG00000159593	NAE1	Non-canonical_RBP	NA	NA	NA	NA	TRUE	NA	TRUE	NA	NA	NA	NA	NA	NA	NA	NA	2	Non-canonical_RBP
ENSG00000108671	PSMD11	Non-canonical_RBP	NA	NA	NA	NA	TRUE	NA	TRUE	NA	NA	NA	NA	NA	NA	NA	NA	2	Non-canonical_RBP
ENSG00000115970	THADA	Non-canonical_RBP	NA	NA	TRUE	NA	NA	NA	NA	NA	NA	NA	NA	TRUE	NA	NA	NA	2	Non-canonical_RBP
ENSG00000136830	FAM129B	Non-canonical_RBP	NA	NA	NA	NA	TRUE	NA	NA	NA	NA	TRUE	NA	NA	NA	NA	NA	2	Non-canonical_RBP
ENSG00000171530	TBCA	Non-canonical_RBP	TRUE	TRUE	NA	NA	NA	NA	NA	NA	NA	NA	NA	NA	NA	NA	NA	2	Non-canonical_RBP
ENSG00000134910	STT3A	Non-canonical_RBP	NA	NA	TRUE	NA	NA	NA	NA	NA	NA	NA	TRUE	NA	NA	NA	NA	2	Non-canonical_RBP
ENSG00000143514	TP53BP2	Non-canonical_RBP	NA	TRUE	NA	NA	NA	NA	NA	NA	NA	NA	NA	TRUE	NA	NA	NA	2	Non-canonical_RBP
ENSG00000203485	INF2	Non-canonical_RBP	NA	NA	NA	NA	NA	NA	NA	NA	NA	TRUE	NA	TRUE	NA	NA	NA	2	Non-canonical_RBP
ENSG00000188375	H3F3C	Non-canonical_RBP	NA	NA	NA	NA	NA	TRUE	TRUE	NA	NA	NA	NA	NA	NA	NA	NA	2	Non-canonical_RBP
ENSG00000031823	RANBP3	Non-canonical_RBP	NA	NA	TRUE	NA	NA	NA	NA	NA	NA	TRUE	NA	NA	NA	NA	NA	2	Non-canonical_RBP
ENSG00000023228	NDUFS1	Non-canonical_RBP	NA	TRUE	NA	NA	NA	NA	NA	NA	NA	TRUE	NA	NA	NA	NA	NA	2	Non-canonical_RBP
ENSG00000131236	CAP1	Non-canonical_RBP	NA	NA	TRUE	NA	NA	NA	NA	NA	NA	TRUE	NA	NA	NA	NA	NA	2	Non-canonical_RBP
ENSG00000142230	SAE1	Non-canonical_RBP	NA	NA	NA	NA	TRUE	NA	TRUE	NA	NA	NA	NA	NA	NA	NA	NA	2	Non-canonical_RBP
ENSG00000103197	TSC2	Non-canonical_RBP	NA	TRUE	NA	NA	NA	NA	NA	NA	NA	NA	NA	TRUE	NA	NA	NA	2	Non-canonical_RBP
ENSG00000067900	ROCK1	Non-canonical_RBP	NA	TRUE	NA	NA	NA	NA	NA	NA	NA	TRUE	NA	NA	NA	NA	NA	2	Non-canonical_RBP
ENSG00000241553	ARPC4	Non-canonical_RBP	NA	NA	NA	NA	TRUE	NA	TRUE	NA	NA	NA	NA	NA	NA	NA	NA	2	Non-canonical_RBP
ENSG00000204463	BAG6	Non-canonical_RBP	NA	TRUE	NA	NA	NA	NA	NA	NA	NA	NA	NA	TRUE	NA	NA	NA	2	Non-canonical_RBP
ENSG00000109062	SLC9A3R1	Non-canonical_RBP	NA	NA	NA	NA	NA	NA	NA	NA	TRUE	NA	TRUE	NA	NA	NA	NA	2	Non-canonical_RBP
ENSG00000183336	BOLA2	Non-canonical_RBP	NA	NA	TRUE	NA	NA	NA	NA	NA	NA	NA	TRUE	NA	NA	NA	NA	2	Non-canonical_RBP
ENSG00000070495	JMJD6	Non-canonical_RBP	NA	TRUE	NA	NA	NA	NA	NA	NA	NA	TRUE	NA	NA	NA	NA	NA	2	Non-canonical_RBP
ENSG00000141425	RPRD1A	Non-canonical_RBP	NA	NA	NA	NA	TRUE	NA	TRUE	NA	NA	NA	NA	NA	NA	NA	NA	2	Non-canonical_RBP
ENSG00000171723	GPHN	Non-canonical_RBP	NA	TRUE	NA	NA	NA	NA	NA	NA	NA	NA	NA	TRUE	NA	NA	NA	2	Non-canonical_RBP
ENSG00000137947	GTF2B	Non-canonical_RBP	NA	NA	TRUE	NA	NA	NA	NA	NA	TRUE	NA	NA	NA	NA	NA	NA	2	Non-canonical_RBP
ENSG00000198901	PRC1	Non-canonical_RBP	NA	TRUE	TRUE	NA	NA	NA	NA	NA	NA	NA	NA	NA	NA	NA	NA	2	Non-canonical_RBP
ENSG00000197077	KIAA1671	Non-canonical_RBP	NA	NA	NA	NA	NA	NA	NA	NA	NA	TRUE	NA	TRUE	NA	NA	NA	2	Non-canonical_RBP
ENSG00000078618	NRDC	Non-canonical_RBP	NA	TRUE	NA	NA	NA	NA	NA	NA	NA	TRUE	NA	NA	NA	NA	NA	2	Non-canonical_RBP
ENSG00000055163	CYFIP2	Non-canonical_RBP	NA	TRUE	NA	NA	NA	NA	NA	NA	NA	NA	NA	TRUE	NA	NA	NA	2	Non-canonical_RBP
ENSG00000174106	LEMD3	Non-canonical_RBP	NA	TRUE	NA	NA	NA	NA	NA	NA	NA	TRUE	NA	NA	NA	NA	NA	2	Non-canonical_RBP
ENSG00000124181	PLCG1	Non-canonical_RBP	NA	TRUE	NA	NA	NA	NA	NA	NA	NA	NA	NA	TRUE	NA	NA	NA	2	Non-canonical_RBP
ENSG00000087274	ADD1	Non-canonical_RBP	NA	NA	TRUE	NA	NA	NA	NA	TRUE	NA	NA	NA	NA	NA	NA	NA	2	Non-canonical_RBP
ENSG00000175221	MED16	Non-canonical_RBP	NA	NA	NA	NA	TRUE	NA	TRUE	NA	NA	NA	NA	NA	NA	NA	NA	2	Non-canonical_RBP
ENSG00000156983	BRPF1	Non-canonical_RBP	NA	NA	TRUE	NA	NA	NA	NA	NA	TRUE	NA	NA	NA	NA	NA	NA	2	Non-canonical_RBP
ENSG00000066557	LRRC40	Non-canonical_RBP	NA	NA	TRUE	NA	NA	NA	TRUE	NA	NA	NA	NA	NA	NA	NA	NA	2	Non-canonical_RBP
ENSG00000127884	ECHS1	Non-canonical_RBP	NA	NA	NA	NA	NA	NA	TRUE	NA	NA	NA	TRUE	NA	NA	NA	NA	2	Non-canonical_RBP
ENSG00000109814	UGDH	Non-canonical_RBP	NA	NA	NA	NA	TRUE	NA	TRUE	NA	NA	NA	NA	NA	NA	NA	NA	2	Non-canonical_RBP
ENSG00000115091	ACTR3	Non-canonical_RBP	NA	NA	NA	NA	NA	NA	NA	NA	NA	TRUE	NA	TRUE	NA	NA	NA	2	Non-canonical_RBP
ENSG00000137040	RANBP6	Non-canonical_RBP	NA	NA	NA	NA	NA	NA	TRUE	NA	NA	NA	NA	TRUE	NA	NA	NA	2	Non-canonical_RBP
ENSG00000269335	IKBKG	Non-canonical_RBP	NA	NA	NA	NA	NA	NA	NA	NA	NA	TRUE	NA	TRUE	NA	NA	NA	2	Non-canonical_RBP
ENSG00000023909	GCLM	Non-canonical_RBP	NA	NA	NA	NA	TRUE	NA	NA	NA	TRUE	NA	NA	NA	NA	NA	NA	2	Non-canonical_RBP
ENSG00000138592	USP8	Non-canonical_RBP	NA	NA	NA	NA	NA	NA	NA	NA	NA	TRUE	TRUE	NA	NA	NA	NA	2	Non-canonical_RBP
ENSG00000135723	FHOD1	Non-canonical_RBP	NA	TRUE	NA	NA	NA	NA	NA	NA	NA	NA	NA	TRUE	NA	NA	NA	2	Non-canonical_RBP
ENSG00000198925	ATG9A	Non-canonical_RBP	NA	NA	TRUE	NA	NA	NA	NA	NA	TRUE	NA	NA	NA	NA	NA	NA	2	Non-canonical_RBP
ENSG00000131899	LLGL1	Non-canonical_RBP	NA	TRUE	NA	NA	NA	NA	NA	NA	NA	NA	NA	TRUE	NA	NA	NA	2	Non-canonical_RBP
ENSG00000138801	PAPSS1	Non-canonical_RBP	NA	NA	NA	NA	TRUE	NA	TRUE	NA	NA	NA	NA	NA	NA	NA	NA	2	Non-canonical_RBP
ENSG00000085832	EPS15	Non-canonical_RBP	NA	NA	NA	NA	NA	NA	NA	NA	NA	TRUE	NA	TRUE	NA	NA	NA	2	Non-canonical_RBP
ENSG00000068878	PSME4	Non-canonical_RBP	NA	TRUE	NA	NA	NA	NA	NA	NA	NA	NA	NA	TRUE	NA	NA	NA	2	Non-canonical_RBP
ENSG00000171566	PLRG1	Non-canonical_RBP	NA	NA	TRUE	NA	NA	NA	NA	NA	NA	NA	NA	TRUE	NA	NA	NA	2	Non-canonical_RBP
ENSG00000073712	FERMT2	Non-canonical_RBP	NA	NA	NA	NA	TRUE	NA	NA	NA	NA	NA	NA	TRUE	NA	NA	NA	2	Non-canonical_RBP
ENSG00000180182	MED14	Non-canonical_RBP	NA	NA	NA	NA	NA	NA	TRUE	NA	NA	NA	NA	TRUE	NA	NA	NA	2	Non-canonical_RBP
ENSG00000183495	EP400	Non-canonical_RBP	NA	TRUE	NA	NA	NA	NA	NA	NA	NA	NA	NA	TRUE	NA	NA	NA	2	Non-canonical_RBP
ENSG00000100280	AP1B1	Non-canonical_RBP	NA	TRUE	NA	NA	NA	NA	NA	NA	NA	NA	NA	TRUE	NA	NA	NA	2	Non-canonical_RBP
ENSG00000101558	VAPA	Non-canonical_RBP	NA	NA	NA	NA	NA	NA	NA	NA	TRUE	TRUE	NA	NA	NA	NA	NA	2	Non-canonical_RBP
ENSG00000115275	MOGS	Non-canonical_RBP	NA	NA	NA	NA	NA	NA	NA	NA	TRUE	NA	TRUE	NA	NA	NA	NA	2	Non-canonical_RBP
ENSG00000146463	ZMYM4	Non-canonical_RBP	NA	TRUE	NA	NA	NA	NA	NA	NA	TRUE	NA	NA	NA	NA	NA	NA	2	Non-canonical_RBP
ENSG00000204316	MRPL38	Non-canonical_RBP	NA	NA	TRUE	NA	NA	NA	NA	NA	NA	NA	TRUE	NA	NA	NA	NA	2	Non-canonical_RBP
ENSG00000141030	COPS3	Non-canonical_RBP	NA	NA	NA	NA	TRUE	NA	TRUE	NA	NA	NA	NA	NA	NA	NA	NA	2	Non-canonical_RBP
ENSG00000149428	HYOU1	Non-canonical_RBP	NA	NA	TRUE	NA	NA	NA	NA	NA	NA	NA	TRUE	NA	NA	NA	NA	2	Non-canonical_RBP
ENSG00000114302	PRKAR2A	Non-canonical_RBP	NA	TRUE	NA	NA	NA	NA	NA	NA	NA	TRUE	NA	NA	NA	NA	NA	2	Non-canonical_RBP
ENSG00000197976	AKAP17A	Non-canonical_RBP	TRUE	TRUE	NA	NA	NA	NA	NA	NA	NA	NA	NA	NA	NA	NA	NA	2	Non-canonical_RBP
ENSG00000169727	GPS1	Non-canonical_RBP	NA	NA	NA	NA	TRUE	NA	TRUE	NA	NA	NA	NA	NA	NA	NA	NA	2	Non-canonical_RBP
ENSG00000132792	CTNNBL1	Non-canonical_RBP	NA	NA	NA	NA	TRUE	NA	TRUE	NA	NA	NA	NA	NA	NA	NA	NA	2	Non-canonical_RBP
ENSG00000160200	CBS	Non-canonical_RBP	NA	NA	NA	NA	TRUE	NA	NA	NA	NA	NA	TRUE	NA	NA	NA	NA	2	Non-canonical_RBP
ENSG00000126216	TUBGCP3	Non-canonical_RBP	NA	TRUE	NA	NA	NA	NA	NA	NA	NA	NA	NA	TRUE	NA	NA	NA	2	Non-canonical_RBP
ENSG00000087191	PSMC5	Non-canonical_RBP	NA	NA	NA	NA	TRUE	NA	TRUE	NA	NA	NA	NA	NA	NA	NA	NA	2	Non-canonical_RBP
ENSG00000112742	TTK	Non-canonical_RBP	NA	TRUE	TRUE	NA	NA	NA	NA	NA	NA	NA	NA	NA	NA	NA	NA	2	Non-canonical_RBP
ENSG00000143641	GALNT2	Non-canonical_RBP	NA	NA	NA	NA	TRUE	NA	NA	NA	TRUE	NA	NA	NA	NA	NA	NA	2	Non-canonical_RBP
ENSG00000164111	ANXA5	Non-canonical_RBP	NA	NA	NA	NA	TRUE	NA	TRUE	NA	NA	NA	NA	NA	NA	NA	NA	2	Non-canonical_RBP
ENSG00000100726	TELO2	Non-canonical_RBP	NA	TRUE	NA	NA	NA	NA	NA	NA	NA	NA	NA	TRUE	NA	NA	NA	2	Non-canonical_RBP
ENSG00000105968	H2AFV	Non-canonical_RBP	NA	NA	NA	NA	TRUE	NA	NA	NA	TRUE	NA	NA	NA	NA	NA	NA	2	Non-canonical_RBP
ENSG00000135968	GCC2	Non-canonical_RBP	NA	TRUE	NA	NA	NA	NA	NA	NA	NA	NA	NA	TRUE	NA	NA	NA	2	Non-canonical_RBP
ENSG00000197535	MYO5A	Non-canonical_RBP	TRUE	NA	NA	NA	NA	NA	NA	NA	TRUE	NA	NA	NA	NA	NA	NA	2	Non-canonical_RBP
ENSG00000110801	PSMD9	Non-canonical_RBP	NA	TRUE	NA	NA	NA	NA	NA	NA	NA	TRUE	NA	NA	NA	NA	NA	2	Non-canonical_RBP
ENSG00000106443	PHF14	Non-canonical_RBP	NA	TRUE	NA	NA	NA	NA	NA	NA	NA	TRUE	NA	NA	NA	NA	NA	2	Non-canonical_RBP
ENSG00000162688	AGL	Non-canonical_RBP	NA	TRUE	NA	NA	NA	NA	NA	NA	NA	NA	NA	TRUE	NA	NA	NA	2	Non-canonical_RBP
ENSG00000099219	ERMP1	Non-canonical_RBP	NA	NA	NA	NA	NA	NA	NA	NA	TRUE	NA	TRUE	NA	NA	NA	NA	2	Non-canonical_RBP
ENSG00000196586	MYO6	Non-canonical_RBP	NA	TRUE	NA	NA	NA	NA	NA	NA	NA	TRUE	NA	NA	NA	NA	NA	2	Non-canonical_RBP
ENSG00000151835	SACS	Non-canonical_RBP	NA	TRUE	NA	NA	NA	NA	NA	NA	NA	NA	NA	TRUE	NA	NA	NA	2	Non-canonical_RBP
ENSG00000143776	CDC42BPA	Non-canonical_RBP	NA	TRUE	NA	NA	NA	NA	NA	NA	NA	NA	NA	TRUE	NA	NA	NA	2	Non-canonical_RBP
ENSG00000143751	SDE2	Non-canonical_RBP	NA	NA	NA	NA	TRUE	NA	NA	NA	NA	TRUE	NA	NA	NA	NA	NA	2	Non-canonical_RBP
ENSG00000159399	HK2	Non-canonical_RBP	NA	NA	TRUE	NA	NA	NA	NA	NA	NA	TRUE	NA	NA	NA	NA	NA	2	Non-canonical_RBP
ENSG00000167325	RRM1	Non-canonical_RBP	NA	TRUE	NA	NA	NA	NA	NA	NA	NA	NA	NA	TRUE	NA	NA	NA	2	Non-canonical_RBP
ENSG00000064666	CNN2	Non-canonical_RBP	NA	NA	NA	NA	NA	NA	NA	NA	NA	TRUE	NA	TRUE	NA	NA	NA	2	Non-canonical_RBP
ENSG00000100139	MICALL1	Non-canonical_RBP	NA	NA	NA	NA	NA	NA	NA	NA	NA	TRUE	NA	TRUE	NA	NA	NA	2	Non-canonical_RBP
ENSG00000180817	PPA1	Non-canonical_RBP	NA	TRUE	NA	NA	NA	NA	NA	NA	NA	TRUE	NA	NA	NA	NA	NA	2	Non-canonical_RBP
ENSG00000242247	ARFGAP3	Non-canonical_RBP	NA	TRUE	NA	NA	NA	NA	NA	NA	NA	NA	NA	TRUE	NA	NA	NA	2	Non-canonical_RBP
ENSG00000168264	IRF2BP2	Non-canonical_RBP	NA	TRUE	NA	NA	NA	NA	NA	NA	NA	TRUE	NA	NA	NA	NA	NA	2	Non-canonical_RBP
ENSG00000206053	JPT2	Non-canonical_RBP	NA	TRUE	TRUE	NA	NA	NA	NA	NA	NA	NA	NA	NA	NA	NA	NA	2	Non-canonical_RBP
ENSG00000241973	PI4KA	Non-canonical_RBP	NA	TRUE	NA	NA	NA	NA	NA	NA	NA	NA	NA	TRUE	NA	NA	NA	2	Non-canonical_RBP
ENSG00000065154	OAT	Non-canonical_RBP	NA	TRUE	NA	NA	NA	NA	NA	NA	NA	TRUE	NA	NA	NA	NA	NA	2	Non-canonical_RBP
ENSG00000102189	EEA1	Non-canonical_RBP	NA	TRUE	NA	NA	NA	NA	NA	NA	NA	TRUE	NA	NA	NA	NA	NA	2	Non-canonical_RBP
ENSG00000176915	ANKLE2	Non-canonical_RBP	NA	TRUE	NA	NA	NA	NA	NA	NA	TRUE	NA	NA	NA	NA	NA	NA	2	Non-canonical_RBP
ENSG00000185722	ANKFY1	Non-canonical_RBP	NA	TRUE	NA	NA	NA	NA	NA	NA	NA	NA	NA	TRUE	NA	NA	NA	2	Non-canonical_RBP
ENSG00000179222	MAGED1	Non-canonical_RBP	NA	TRUE	NA	NA	NA	NA	NA	NA	NA	NA	NA	TRUE	NA	NA	NA	2	Non-canonical_RBP
ENSG00000198420	TCAF1	Non-canonical_RBP	NA	TRUE	NA	NA	NA	NA	NA	NA	NA	NA	NA	TRUE	NA	NA	NA	2	Non-canonical_RBP
ENSG00000074054	CLASP1	Non-canonical_RBP	NA	TRUE	NA	NA	NA	NA	NA	NA	NA	NA	NA	TRUE	NA	NA	NA	2	Non-canonical_RBP
ENSG00000174197	MGA	Non-canonical_RBP	NA	TRUE	NA	NA	NA	NA	NA	NA	NA	NA	NA	TRUE	NA	NA	NA	2	Non-canonical_RBP
ENSG00000177885	GRB2	Non-canonical_RBP	NA	TRUE	NA	NA	NA	NA	NA	TRUE	NA	NA	NA	NA	NA	NA	NA	2	Non-canonical_RBP
ENSG00000141522	ARHGDIA	Non-canonical_RBP	NA	NA	TRUE	NA	NA	NA	NA	NA	NA	TRUE	NA	NA	NA	NA	NA	2	Non-canonical_RBP
ENSG00000242372	EIF6	Non-canonical_RBP	NA	NA	TRUE	NA	NA	NA	NA	NA	NA	TRUE	NA	NA	NA	NA	NA	2	Non-canonical_RBP
ENSG00000060491	OGFR	Non-canonical_RBP	NA	NA	NA	NA	NA	NA	NA	NA	NA	TRUE	NA	TRUE	NA	NA	NA	2	Non-canonical_RBP
ENSG00000160072	ATAD3B	Non-canonical_RBP	NA	TRUE	NA	NA	NA	NA	NA	NA	NA	NA	NA	TRUE	NA	NA	NA	2	Non-canonical_RBP
ENSG00000008869	HEATR5B	Non-canonical_RBP	NA	TRUE	NA	NA	NA	NA	NA	NA	NA	NA	NA	TRUE	NA	NA	NA	2	Non-canonical_RBP
ENSG00000147162	OGT	Non-canonical_RBP	NA	NA	NA	NA	TRUE	NA	TRUE	NA	NA	NA	NA	NA	NA	NA	NA	2	Non-canonical_RBP
ENSG00000066084	DIP2B	Non-canonical_RBP	NA	TRUE	NA	NA	NA	NA	NA	NA	NA	NA	NA	TRUE	NA	NA	NA	2	Non-canonical_RBP
ENSG00000171914	TLN2	Non-canonical_RBP	NA	TRUE	NA	NA	NA	NA	NA	NA	NA	NA	NA	TRUE	NA	NA	NA	2	Non-canonical_RBP
ENSG00000068120	COASY	Non-canonical_RBP	NA	TRUE	TRUE	NA	NA	NA	NA	NA	NA	NA	NA	NA	NA	NA	NA	2	Non-canonical_RBP
ENSG00000014216	CAPN1	Non-canonical_RBP	NA	NA	NA	NA	NA	NA	NA	NA	NA	TRUE	NA	TRUE	NA	NA	NA	2	Non-canonical_RBP
ENSG00000167257	RNF214	Non-canonical_RBP	NA	TRUE	NA	NA	NA	NA	NA	NA	NA	TRUE	NA	NA	NA	NA	NA	2	Non-canonical_RBP
ENSG00000136111	TBC1D4	Non-canonical_RBP	NA	TRUE	NA	NA	NA	NA	NA	NA	NA	NA	NA	TRUE	NA	NA	NA	2	Non-canonical_RBP
ENSG00000128245	YWHAH	Non-canonical_RBP	NA	NA	NA	NA	TRUE	NA	NA	NA	NA	TRUE	NA	NA	NA	NA	NA	2	Non-canonical_RBP
ENSG00000105953	OGDH	Non-canonical_RBP	NA	NA	NA	NA	NA	NA	NA	NA	NA	TRUE	NA	TRUE	NA	NA	NA	2	Non-canonical_RBP
ENSG00000204209	DAXX	Non-canonical_RBP	NA	TRUE	NA	NA	NA	NA	NA	NA	NA	TRUE	NA	NA	NA	NA	NA	2	Non-canonical_RBP
ENSG00000011485	PPP5C	Non-canonical_RBP	NA	TRUE	NA	NA	NA	NA	NA	NA	NA	TRUE	NA	NA	NA	NA	NA	2	Non-canonical_RBP
ENSG00000025800	KPNA6	Non-canonical_RBP	NA	TRUE	NA	NA	NA	NA	TRUE	NA	NA	NA	NA	NA	NA	NA	NA	2	Non-canonical_RBP
ENSG00000156515	HK1	Non-canonical_RBP	NA	NA	NA	NA	NA	NA	NA	NA	NA	TRUE	NA	TRUE	NA	NA	NA	2	Non-canonical_RBP
ENSG00000116711	PLA2G4A	Non-canonical_RBP	NA	NA	NA	NA	NA	NA	TRUE	NA	TRUE	NA	NA	NA	NA	NA	NA	2	Non-canonical_RBP
ENSG00000141867	BRD4	Non-canonical_RBP	NA	TRUE	NA	NA	NA	NA	NA	NA	NA	NA	TRUE	NA	NA	NA	NA	2	Non-canonical_RBP
ENSG00000100462	PRMT5	Non-canonical_RBP	NA	TRUE	NA	NA	TRUE	NA	NA	NA	NA	NA	NA	NA	NA	NA	NA	2	Non-canonical_RBP
ENSG00000198682	PAPSS2	Non-canonical_RBP	NA	NA	NA	NA	TRUE	NA	TRUE	NA	NA	NA	NA	NA	NA	NA	NA	2	Non-canonical_RBP
ENSG00000075539	FRYL	Non-canonical_RBP	NA	TRUE	NA	NA	NA	NA	NA	NA	NA	NA	NA	TRUE	NA	NA	NA	2	Non-canonical_RBP
ENSG00000164070	HSPA4L	Non-canonical_RBP	NA	NA	NA	NA	TRUE	NA	TRUE	NA	NA	NA	NA	NA	NA	NA	NA	2	Non-canonical_RBP
ENSG00000148498	PARD3	Non-canonical_RBP	NA	NA	NA	NA	NA	NA	NA	NA	NA	TRUE	NA	TRUE	NA	NA	NA	2	Non-canonical_RBP
ENSG00000033178	UBA6	Non-canonical_RBP	NA	TRUE	NA	NA	NA	NA	NA	NA	NA	NA	NA	TRUE	NA	NA	NA	2	Non-canonical_RBP
ENSG00000126001	CEP250	Non-canonical_RBP	NA	TRUE	NA	NA	NA	NA	NA	NA	NA	NA	NA	TRUE	NA	NA	NA	2	Non-canonical_RBP
ENSG00000055130	CUL1	Non-canonical_RBP	NA	NA	NA	NA	TRUE	NA	TRUE	NA	NA	NA	NA	NA	NA	NA	NA	2	Non-canonical_RBP
ENSG00000197321	SVIL	Non-canonical_RBP	NA	NA	NA	NA	NA	NA	NA	NA	NA	TRUE	NA	TRUE	NA	NA	NA	2	Non-canonical_RBP
ENSG00000131016	AKAP12	Non-canonical_RBP	NA	TRUE	TRUE	NA	NA	NA	NA	NA	NA	NA	NA	NA	NA	NA	NA	2	Non-canonical_RBP
ENSG00000148690	FRA10AC1	Non-canonical_RBP	NA	NA	TRUE	NA	NA	NA	NA	NA	TRUE	NA	NA	NA	NA	NA	NA	2	Non-canonical_RBP
ENSG00000141564	RPTOR	Non-canonical_RBP	NA	TRUE	NA	NA	NA	NA	NA	NA	NA	NA	NA	TRUE	NA	NA	NA	2	Non-canonical_RBP
ENSG00000154305	MIA3	Non-canonical_RBP	NA	NA	TRUE	NA	NA	NA	NA	NA	TRUE	NA	NA	NA	NA	NA	NA	2	Non-canonical_RBP
ENSG00000138073	PREB	Non-canonical_RBP	NA	NA	TRUE	NA	NA	NA	NA	NA	NA	NA	TRUE	NA	NA	NA	NA	2	Non-canonical_RBP
ENSG00000198677	TTC37	Non-canonical_RBP	NA	TRUE	NA	NA	NA	NA	NA	NA	NA	NA	NA	TRUE	NA	NA	NA	2	Non-canonical_RBP
ENSG00000084733	RAB10	Non-canonical_RBP	NA	NA	TRUE	NA	NA	NA	NA	NA	NA	TRUE	NA	NA	NA	NA	NA	2	Non-canonical_RBP
ENSG00000171467	ZNF318	Non-canonical_RBP	NA	TRUE	NA	NA	NA	NA	NA	NA	NA	TRUE	NA	NA	NA	NA	NA	2	Non-canonical_RBP
ENSG00000153774	CFDP1	Non-canonical_RBP	NA	TRUE	NA	NA	NA	NA	NA	NA	NA	TRUE	NA	NA	NA	NA	NA	2	Non-canonical_RBP
ENSG00000136153	LMO7	Non-canonical_RBP	NA	NA	NA	NA	NA	NA	NA	NA	NA	TRUE	NA	TRUE	NA	NA	NA	2	Non-canonical_RBP
ENSG00000198793	MTOR	Non-canonical_RBP	NA	TRUE	NA	NA	NA	NA	NA	NA	NA	NA	NA	TRUE	NA	NA	NA	2	Non-canonical_RBP
ENSG00000147471	PLPBP	Non-canonical_RBP	NA	TRUE	NA	NA	NA	NA	NA	NA	NA	TRUE	NA	NA	NA	NA	NA	2	Non-canonical_RBP
ENSG00000109171	SLAIN2	Non-canonical_RBP	NA	NA	NA	NA	NA	NA	NA	NA	NA	TRUE	NA	TRUE	NA	NA	NA	2	Non-canonical_RBP
ENSG00000172725	CORO1B	Non-canonical_RBP	NA	NA	NA	NA	NA	NA	NA	NA	NA	TRUE	TRUE	NA	NA	NA	NA	2	Non-canonical_RBP
ENSG00000167196	FBXO22	Non-canonical_RBP	NA	NA	NA	NA	TRUE	NA	TRUE	NA	NA	NA	NA	NA	NA	NA	NA	2	Non-canonical_RBP
ENSG00000141556	TBCD	Non-canonical_RBP	NA	TRUE	NA	NA	NA	NA	NA	NA	NA	NA	NA	TRUE	NA	NA	NA	2	Non-canonical_RBP
ENSG00000197170	PSMD12	Non-canonical_RBP	NA	NA	NA	NA	TRUE	NA	TRUE	NA	NA	NA	NA	NA	NA	NA	NA	2	Non-canonical_RBP
ENSG00000136811	ODF2	Non-canonical_RBP	NA	TRUE	NA	NA	NA	NA	NA	NA	NA	NA	TRUE	NA	NA	NA	NA	2	Non-canonical_RBP
ENSG00000039560	RAI14	Non-canonical_RBP	NA	TRUE	NA	NA	NA	NA	NA	NA	NA	TRUE	NA	NA	NA	NA	NA	2	Non-canonical_RBP
ENSG00000093000	NUP50	Non-canonical_RBP	NA	TRUE	NA	NA	TRUE	NA	NA	NA	NA	NA	NA	NA	NA	NA	NA	2	Non-canonical_RBP
ENSG00000100296	THOC5	Non-canonical_RBP	NA	NA	NA	NA	TRUE	NA	TRUE	NA	NA	NA	NA	NA	NA	NA	NA	2	Non-canonical_RBP
ENSG00000170348	TMED10	Non-canonical_RBP	NA	NA	TRUE	NA	NA	NA	NA	NA	NA	NA	TRUE	NA	NA	NA	NA	2	Non-canonical_RBP
ENSG00000082068	WDR70	Non-canonical_RBP	NA	TRUE	NA	NA	TRUE	NA	NA	NA	NA	NA	NA	NA	NA	NA	NA	2	Non-canonical_RBP
ENSG00000184445	KNTC1	Non-canonical_RBP	NA	TRUE	NA	NA	NA	NA	NA	NA	NA	NA	NA	TRUE	NA	NA	NA	2	Non-canonical_RBP
ENSG00000108559	NUP88	Non-canonical_RBP	NA	TRUE	NA	NA	NA	NA	NA	NA	NA	NA	NA	TRUE	NA	NA	NA	2	Non-canonical_RBP
ENSG00000171848	RRM2	Non-canonical_RBP	NA	NA	TRUE	NA	NA	NA	NA	NA	NA	NA	TRUE	NA	NA	NA	NA	2	Non-canonical_RBP
ENSG00000214078	CPNE1	Non-canonical_RBP	NA	NA	NA	NA	TRUE	NA	TRUE	NA	NA	NA	NA	NA	NA	NA	NA	2	Non-canonical_RBP
ENSG00000117519	CNN3	Non-canonical_RBP	NA	TRUE	NA	NA	NA	NA	NA	NA	NA	NA	NA	TRUE	NA	NA	NA	2	Non-canonical_RBP
ENSG00000176014	TUBB6	Non-canonical_RBP	NA	NA	NA	NA	NA	NA	NA	NA	NA	TRUE	NA	TRUE	NA	NA	NA	2	Non-canonical_RBP
ENSG00000136243	NUPL2	Non-canonical_RBP	TRUE	NA	TRUE	NA	NA	NA	NA	NA	NA	NA	NA	NA	NA	NA	NA	2	Non-canonical_RBP
ENSG00000107438	PDLIM1	Non-canonical_RBP	NA	TRUE	NA	NA	NA	NA	NA	NA	NA	TRUE	NA	NA	NA	NA	NA	2	Non-canonical_RBP
ENSG00000138663	COPS4	Non-canonical_RBP	NA	NA	NA	NA	TRUE	NA	TRUE	NA	NA	NA	NA	NA	NA	NA	NA	2	Non-canonical_RBP
ENSG00000006625	GGCT	Non-canonical_RBP	NA	NA	NA	NA	TRUE	NA	NA	NA	NA	NA	TRUE	NA	NA	NA	NA	2	Non-canonical_RBP
ENSG00000125753	VASP	Non-canonical_RBP	NA	NA	NA	NA	NA	NA	NA	NA	NA	TRUE	NA	TRUE	NA	NA	NA	2	Non-canonical_RBP
ENSG00000137713	PPP2R1B	Non-canonical_RBP	NA	TRUE	NA	NA	NA	NA	NA	NA	NA	NA	NA	TRUE	NA	NA	NA	2	Non-canonical_RBP
ENSG00000171681	ATF7IP	Non-canonical_RBP	NA	TRUE	NA	NA	NA	NA	NA	NA	NA	TRUE	NA	NA	NA	NA	NA	2	Non-canonical_RBP
ENSG00000102309	PIN4	Non-canonical_RBP	TRUE	NA	TRUE	NA	NA	NA	NA	NA	NA	NA	NA	NA	NA	NA	NA	2	Non-canonical_RBP
ENSG00000023318	ERP44	Non-canonical_RBP	NA	NA	NA	NA	NA	NA	NA	NA	NA	TRUE	NA	TRUE	NA	NA	NA	2	Non-canonical_RBP
ENSG00000184743	ATL3	Non-canonical_RBP	NA	NA	NA	NA	NA	NA	NA	NA	TRUE	TRUE	NA	NA	NA	NA	NA	2	Non-canonical_RBP
ENSG00000101182	PSMA7	Non-canonical_RBP	NA	NA	TRUE	NA	NA	NA	TRUE	NA	NA	NA	NA	NA	NA	NA	NA	2	Non-canonical_RBP
ENSG00000035687	ADSS	Non-canonical_RBP	NA	TRUE	NA	NA	NA	NA	NA	NA	NA	TRUE	NA	NA	NA	NA	NA	2	Non-canonical_RBP
ENSG00000177156	TALDO1	Non-canonical_RBP	NA	NA	NA	NA	TRUE	NA	TRUE	NA	NA	NA	NA	NA	NA	NA	NA	2	Non-canonical_RBP
ENSG00000163516	ANKZF1	Non-canonical_RBP	NA	NA	TRUE	NA	NA	NA	NA	NA	NA	TRUE	NA	NA	NA	NA	NA	2	Non-canonical_RBP
ENSG00000069248	NUP133	Non-canonical_RBP	NA	TRUE	NA	NA	NA	NA	NA	NA	NA	NA	NA	TRUE	NA	NA	NA	2	Non-canonical_RBP
ENSG00000107959	PITRM1	Non-canonical_RBP	NA	TRUE	NA	NA	NA	NA	NA	NA	NA	NA	NA	NA	NA	NA	NA	1	Non-canonical_RBP
ENSG00000074755	ZZEF1	Non-canonical_RBP	NA	TRUE	NA	NA	NA	NA	NA	NA	NA	NA	NA	TRUE	NA	NA	NA	2	Non-canonical_RBP
ENSG00000132323	ILKAP	Non-canonical_RBP	NA	NA	NA	NA	TRUE	NA	TRUE	NA	NA	NA	NA	NA	NA	NA	NA	2	Non-canonical_RBP
ENSG00000146143	PRIM2	Non-canonical_RBP	NA	NA	NA	NA	TRUE	NA	TRUE	NA	NA	NA	NA	NA	NA	NA	NA	2	Non-canonical_RBP
ENSG00000103932	RPAP1	Non-canonical_RBP	NA	TRUE	NA	NA	NA	NA	NA	NA	NA	NA	NA	TRUE	NA	NA	NA	2	Non-canonical_RBP
ENSG00000185627	PSMD13	Non-canonical_RBP	NA	NA	NA	NA	TRUE	NA	TRUE	NA	NA	NA	NA	NA	NA	NA	NA	2	Non-canonical_RBP
ENSG00000074696	HACD3	Non-canonical_RBP	NA	NA	TRUE	NA	NA	NA	NA	NA	TRUE	NA	NA	NA	NA	NA	NA	2	Non-canonical_RBP
ENSG00000101972	STAG2	Non-canonical_RBP	NA	NA	TRUE	NA	NA	NA	TRUE	NA	NA	NA	NA	NA	NA	NA	NA	2	Non-canonical_RBP
ENSG00000123213	NLN	Non-canonical_RBP	NA	NA	NA	NA	TRUE	NA	TRUE	NA	NA	NA	NA	NA	NA	NA	NA	2	Non-canonical_RBP
ENSG00000076382	SPAG5	Non-canonical_RBP	NA	TRUE	NA	NA	NA	NA	NA	NA	NA	NA	NA	TRUE	NA	NA	NA	2	Non-canonical_RBP
ENSG00000105486	LIG1	Non-canonical_RBP	NA	NA	NA	NA	TRUE	NA	TRUE	NA	NA	NA	NA	NA	NA	NA	NA	2	Non-canonical_RBP
ENSG00000197226	TBC1D9B	Non-canonical_RBP	NA	NA	TRUE	NA	NA	NA	NA	NA	NA	NA	TRUE	NA	NA	NA	NA	2	Non-canonical_RBP
ENSG00000084623	EIF3I	Non-canonical_RBP	NA	TRUE	NA	NA	NA	NA	NA	NA	NA	NA	NA	NA	TRUE	NA	NA	2	Non-canonical_RBP
ENSG00000126883	NUP214	Non-canonical_RBP	NA	TRUE	NA	NA	NA	NA	NA	NA	NA	NA	NA	TRUE	NA	NA	NA	2	Non-canonical_RBP
ENSG00000166741	NNMT	Non-canonical_RBP	NA	NA	NA	NA	TRUE	NA	TRUE	NA	NA	NA	NA	NA	NA	NA	NA	2	Non-canonical_RBP
ENSG00000085719	CPNE3	Non-canonical_RBP	NA	TRUE	NA	NA	NA	NA	NA	TRUE	NA	NA	NA	NA	NA	NA	NA	2	Non-canonical_RBP
ENSG00000148291	SURF2	Non-canonical_RBP	NA	NA	TRUE	NA	NA	NA	NA	NA	NA	NA	TRUE	NA	NA	NA	NA	2	Non-canonical_RBP
ENSG00000103335	PIEZO1	Non-canonical_RBP	NA	NA	NA	NA	NA	NA	NA	NA	TRUE	NA	TRUE	NA	NA	NA	NA	2	Non-canonical_RBP
ENSG00000163625	WDFY3	Non-canonical_RBP	NA	TRUE	NA	NA	NA	NA	NA	NA	NA	NA	NA	TRUE	NA	NA	NA	2	Non-canonical_RBP
ENSG00000113318	MSH3	Non-canonical_RBP	NA	TRUE	NA	NA	TRUE	NA	NA	NA	NA	NA	NA	NA	NA	NA	NA	2	Non-canonical_RBP
ENSG00000164151	ICE1	Non-canonical_RBP	NA	TRUE	NA	NA	NA	NA	NA	NA	TRUE	NA	NA	NA	NA	NA	NA	2	Non-canonical_RBP
ENSG00000176731	RBIS	Non-canonical_RBP	NA	NA	NA	NA	NA	NA	NA	NA	TRUE	NA	TRUE	NA	NA	NA	NA	2	Non-canonical_RBP
ENSG00000107554	DNMBP	Non-canonical_RBP	NA	NA	NA	NA	NA	NA	NA	NA	NA	TRUE	NA	TRUE	NA	NA	NA	2	Non-canonical_RBP
ENSG00000163808	KIF15	Non-canonical_RBP	NA	TRUE	NA	NA	NA	NA	NA	NA	NA	NA	NA	TRUE	NA	NA	NA	2	Non-canonical_RBP
ENSG00000167394	ZNF668	Non-canonical_RBP	NA	NA	NA	NA	NA	NA	NA	NA	TRUE	NA	TRUE	NA	NA	NA	NA	2	Non-canonical_RBP
ENSG00000103222	ABCC1	Non-canonical_RBP	NA	NA	NA	NA	NA	NA	NA	NA	TRUE	NA	TRUE	NA	NA	NA	NA	2	Non-canonical_RBP
ENSG00000163820	FYCO1	Non-canonical_RBP	NA	TRUE	NA	NA	NA	NA	NA	NA	NA	NA	NA	TRUE	NA	NA	NA	2	Non-canonical_RBP
ENSG00000164430	CGAS	Non-canonical_RBP	NA	NA	NA	NA	NA	NA	NA	NA	TRUE	NA	TRUE	NA	NA	NA	NA	2	Non-canonical_RBP
ENSG00000094804	CDC6	Non-canonical_RBP	NA	NA	TRUE	NA	NA	NA	NA	NA	TRUE	NA	NA	NA	NA	NA	NA	2	Non-canonical_RBP
ENSG00000125257	ABCC4	Non-canonical_RBP	NA	NA	TRUE	NA	NA	NA	NA	NA	TRUE	NA	NA	NA	NA	NA	NA	2	Non-canonical_RBP
ENSG00000277443	MARCKS	Non-canonical_RBP	NA	NA	TRUE	NA	NA	NA	NA	NA	TRUE	NA	NA	NA	NA	NA	NA	2	Non-canonical_RBP
ENSG00000108528	SLC25A11	Non-canonical_RBP	TRUE	NA	NA	NA	NA	NA	TRUE	NA	NA	NA	NA	NA	NA	NA	NA	2	Non-canonical_RBP
ENSG00000185825	BCAP31	Non-canonical_RBP	NA	NA	TRUE	NA	NA	NA	NA	NA	NA	NA	TRUE	NA	NA	NA	NA	2	Non-canonical_RBP
ENSG00000149929	HIRIP3	Non-canonical_RBP	NA	NA	TRUE	NA	NA	NA	NA	NA	NA	NA	TRUE	NA	NA	NA	NA	2	Non-canonical_RBP
ENSG00000133657	ATP13A3	Non-canonical_RBP	NA	NA	NA	NA	NA	NA	NA	NA	TRUE	NA	TRUE	NA	NA	NA	NA	2	Non-canonical_RBP
ENSG00000188549	CCDC9B	Non-canonical_RBP	NA	NA	NA	NA	NA	TRUE	NA	TRUE	NA	NA	NA	NA	NA	NA	NA	2	Non-canonical_RBP
ENSG00000150093	ITGB1	Non-canonical_RBP	NA	NA	TRUE	NA	NA	NA	NA	NA	NA	NA	TRUE	NA	NA	NA	NA	2	Non-canonical_RBP
ENSG00000197915	HRNR	Non-canonical_RBP	NA	NA	NA	NA	NA	NA	NA	TRUE	NA	NA	TRUE	NA	NA	NA	NA	2	Non-canonical_RBP
ENSG00000135090	TAOK3	Non-canonical_RBP	NA	NA	TRUE	NA	NA	NA	NA	NA	TRUE	NA	NA	NA	NA	NA	NA	2	Non-canonical_RBP
ENSG00000100241	SBF1	Non-canonical_RBP	NA	TRUE	NA	NA	NA	NA	NA	NA	NA	NA	NA	TRUE	NA	NA	NA	2	Non-canonical_RBP
ENSG00000169398	PTK2	Non-canonical_RBP	NA	TRUE	NA	NA	NA	NA	NA	NA	NA	NA	NA	TRUE	NA	NA	NA	2	Non-canonical_RBP
ENSG00000023287	RB1CC1	Non-canonical_RBP	NA	TRUE	NA	NA	NA	NA	NA	NA	NA	NA	NA	TRUE	NA	NA	NA	2	Non-canonical_RBP
ENSG00000012048	BRCA1	Non-canonical_RBP	NA	TRUE	NA	NA	NA	NA	NA	NA	TRUE	NA	NA	NA	NA	NA	NA	2	Non-canonical_RBP
ENSG00000094914	AAAS	Non-canonical_RBP	NA	TRUE	NA	NA	NA	NA	NA	NA	NA	NA	NA	TRUE	NA	NA	NA	2	Non-canonical_RBP
ENSG00000074695	LMAN1	Non-canonical_RBP	NA	NA	NA	NA	NA	NA	NA	NA	NA	TRUE	NA	TRUE	NA	NA	NA	2	Non-canonical_RBP
ENSG00000115159	GPD2	Non-canonical_RBP	NA	NA	NA	NA	NA	NA	NA	NA	NA	TRUE	NA	TRUE	NA	NA	NA	2	Non-canonical_RBP
ENSG00000160014	CALM3	Non-canonical_RBP	NA	NA	TRUE	NA	NA	NA	NA	NA	NA	NA	TRUE	NA	NA	NA	NA	2	Non-canonical_RBP
ENSG00000177469	CAVIN1	Non-canonical_RBP	NA	NA	NA	NA	NA	NA	NA	TRUE	NA	TRUE	NA	NA	NA	NA	NA	2	Non-canonical_RBP
ENSG00000130669	PAK4	Non-canonical_RBP	NA	TRUE	NA	NA	NA	NA	NA	NA	NA	NA	TRUE	NA	NA	NA	NA	2	Non-canonical_RBP
ENSG00000115414	FN1	Non-canonical_RBP	NA	NA	NA	TRUE	NA	NA	NA	NA	NA	NA	TRUE	NA	NA	NA	NA	2	Non-canonical_RBP
ENSG00000197375	SLC22A5	Non-canonical_RBP	NA	NA	TRUE	NA	NA	NA	NA	NA	TRUE	NA	NA	NA	NA	NA	NA	2	Non-canonical_RBP
ENSG00000124333	VAMP7	Non-canonical_RBP	NA	NA	TRUE	NA	NA	NA	NA	NA	TRUE	NA	NA	NA	NA	NA	NA	2	Non-canonical_RBP
ENSG00000115641	FHL2	Non-canonical_RBP	NA	NA	NA	NA	NA	NA	NA	NA	NA	TRUE	NA	TRUE	NA	NA	NA	2	Non-canonical_RBP
ENSG00000147394	ZNF185	Non-canonical_RBP	NA	NA	NA	NA	NA	NA	NA	NA	NA	TRUE	NA	TRUE	NA	NA	NA	2	Non-canonical_RBP
ENSG00000145012	LPP	Non-canonical_RBP	NA	NA	NA	NA	NA	NA	NA	NA	NA	TRUE	NA	TRUE	NA	NA	NA	2	Non-canonical_RBP
ENSG00000196154	S100A4	Non-canonical_RBP	NA	NA	NA	NA	NA	NA	NA	TRUE	TRUE	NA	NA	NA	NA	NA	NA	2	Non-canonical_RBP
ENSG00000103152	MPG	Non-canonical_RBP	NA	TRUE	NA	NA	NA	NA	NA	NA	NA	NA	TRUE	NA	NA	NA	NA	2	Non-canonical_RBP
ENSG00000115310	RTN4	Non-canonical_RBP	NA	NA	NA	NA	NA	NA	NA	TRUE	NA	TRUE	NA	NA	NA	NA	NA	2	Non-canonical_RBP
ENSG00000198910	L1CAM	Non-canonical_RBP	NA	NA	NA	NA	NA	NA	NA	NA	TRUE	NA	TRUE	NA	NA	NA	NA	2	Non-canonical_RBP
ENSG00000055208	TAB2	Non-canonical_RBP	NA	NA	NA	NA	NA	NA	NA	NA	NA	TRUE	NA	TRUE	NA	NA	NA	2	Non-canonical_RBP
ENSG00000149177	PTPRJ	Non-canonical_RBP	NA	NA	NA	NA	NA	NA	NA	NA	TRUE	NA	TRUE	NA	NA	NA	NA	2	Non-canonical_RBP
ENSG00000018510	AGPS	Non-canonical_RBP	NA	TRUE	NA	NA	NA	NA	NA	NA	NA	NA	NA	TRUE	NA	NA	NA	2	Non-canonical_RBP
ENSG00000114030	KPNA1	Non-canonical_RBP	NA	TRUE	NA	NA	NA	NA	NA	NA	NA	NA	NA	TRUE	NA	NA	NA	2	Non-canonical_RBP
ENSG00000160862	AZGP1	Non-canonical_RBP	NA	NA	NA	NA	NA	NA	TRUE	NA	TRUE	NA	NA	NA	NA	NA	NA	2	Non-canonical_RBP
ENSG00000146112	PPP1R18	Non-canonical_RBP	NA	NA	NA	NA	NA	NA	NA	NA	NA	TRUE	NA	TRUE	NA	NA	NA	2	Non-canonical_RBP
ENSG00000174705	SH3PXD2B	Non-canonical_RBP	NA	NA	NA	NA	NA	TRUE	NA	NA	NA	TRUE	NA	NA	NA	NA	NA	2	Non-canonical_RBP
ENSG00000163681	SLMAP	Non-canonical_RBP	NA	NA	NA	NA	NA	NA	NA	NA	NA	TRUE	NA	TRUE	NA	NA	NA	2	Non-canonical_RBP
ENSG00000262246	CORO7	Non-canonical_RBP	NA	TRUE	NA	NA	NA	NA	NA	NA	NA	NA	NA	TRUE	NA	NA	NA	2	Non-canonical_RBP
ENSG00000138119	MYOF	Non-canonical_RBP	NA	NA	NA	NA	TRUE	NA	NA	NA	TRUE	NA	NA	NA	NA	NA	NA	2	Non-canonical_RBP
ENSG00000179335	CLK3	Non-canonical_RBP	TRUE	NA	NA	NA	NA	NA	NA	TRUE	NA	NA	NA	NA	NA	NA	NA	2	Non-canonical_RBP
ENSG00000138180	CEP55	Non-canonical_RBP	NA	TRUE	NA	NA	NA	NA	NA	NA	NA	NA	NA	TRUE	NA	NA	NA	2	Non-canonical_RBP
ENSG00000089159	PXN	Non-canonical_RBP	NA	NA	NA	NA	NA	NA	NA	NA	NA	TRUE	NA	TRUE	NA	NA	NA	2	Non-canonical_RBP
ENSG00000057294	PKP2	Non-canonical_RBP	NA	TRUE	NA	NA	NA	NA	NA	NA	NA	TRUE	NA	NA	NA	NA	NA	2	Non-canonical_RBP
ENSG00000119922	IFIT2	Non-canonical_RBP	NA	NA	NA	NA	NA	NA	NA	TRUE	TRUE	NA	NA	NA	NA	NA	NA	2	Non-canonical_RBP
ENSG00000175455	CCDC14	Non-canonical_RBP	NA	TRUE	NA	NA	NA	NA	NA	NA	NA	NA	NA	TRUE	NA	NA	NA	2	Non-canonical_RBP
ENSG00000104881	PPP1R13L	Non-canonical_RBP	NA	NA	NA	NA	NA	NA	NA	NA	NA	TRUE	NA	TRUE	NA	NA	NA	2	Non-canonical_RBP
ENSG00000101752	MIB1	Non-canonical_RBP	NA	TRUE	NA	NA	NA	NA	NA	NA	NA	TRUE	NA	NA	NA	NA	NA	2	Non-canonical_RBP
ENSG00000175183	CSRP2	Non-canonical_RBP	NA	TRUE	NA	NA	NA	NA	NA	NA	NA	NA	NA	TRUE	NA	NA	NA	2	Non-canonical_RBP
ENSG00000128159	TUBGCP6	Non-canonical_RBP	NA	TRUE	NA	NA	NA	NA	NA	NA	NA	NA	NA	TRUE	NA	NA	NA	2	Non-canonical_RBP
ENSG00000237649	KIFC1	Non-canonical_RBP	NA	TRUE	NA	NA	NA	NA	NA	NA	NA	NA	NA	TRUE	NA	NA	NA	2	Non-canonical_RBP
ENSG00000115183	TANC1	Non-canonical_RBP	NA	NA	NA	NA	NA	NA	NA	NA	NA	TRUE	NA	TRUE	NA	NA	NA	2	Non-canonical_RBP
ENSG00000109919	MTCH2	Non-canonical_RBP	NA	NA	NA	NA	TRUE	NA	NA	NA	TRUE	NA	NA	NA	NA	NA	NA	2	Non-canonical_RBP
ENSG00000116815	CD58	Non-canonical_RBP	NA	NA	NA	NA	NA	NA	NA	NA	TRUE	NA	TRUE	NA	NA	NA	NA	2	Non-canonical_RBP
ENSG00000175130	MARCKSL1	Non-canonical_RBP	NA	TRUE	TRUE	NA	NA	NA	NA	NA	NA	NA	NA	NA	NA	NA	NA	2	Non-canonical_RBP
ENSG00000116337	AMPD2	Non-canonical_RBP	NA	TRUE	NA	NA	NA	NA	NA	NA	NA	NA	NA	TRUE	NA	NA	NA	2	Non-canonical_RBP
ENSG00000150991	UBC	Non-canonical_RBP	TRUE	NA	NA	NA	NA	NA	TRUE	NA	NA	NA	NA	NA	NA	NA	NA	2	Non-canonical_RBP
ENSG00000169223	LMAN2	Non-canonical_RBP	NA	NA	TRUE	NA	NA	NA	NA	NA	NA	NA	TRUE	NA	NA	NA	NA	2	Non-canonical_RBP
ENSG00000131018	SYNE1	Non-canonical_RBP	TRUE	NA	NA	NA	NA	NA	NA	TRUE	NA	NA	NA	NA	NA	NA	NA	2	Non-canonical_RBP
ENSG00000112305	SMAP1	Non-canonical_RBP	NA	TRUE	NA	NA	NA	NA	NA	NA	NA	NA	NA	TRUE	NA	NA	NA	2	Non-canonical_RBP
ENSG00000138246	DNAJC13	Non-canonical_RBP	NA	TRUE	NA	NA	NA	NA	NA	NA	NA	NA	NA	TRUE	NA	NA	NA	2	Non-canonical_RBP
ENSG00000152242	C18orf25	Non-canonical_RBP	NA	TRUE	NA	NA	NA	NA	NA	NA	NA	TRUE	NA	NA	NA	NA	NA	2	Non-canonical_RBP
ENSG00000065135	GNAI3	Non-canonical_RBP	NA	NA	NA	NA	NA	NA	NA	NA	NA	TRUE	NA	TRUE	NA	NA	NA	2	Non-canonical_RBP
ENSG00000147231	RADX	Non-canonical_RBP	TRUE	NA	TRUE	NA	NA	NA	NA	NA	NA	NA	NA	NA	NA	NA	NA	2	Non-canonical_RBP
ENSG00000042493	CAPG	Non-canonical_RBP	NA	NA	NA	NA	TRUE	NA	NA	NA	NA	TRUE	NA	NA	NA	NA	NA	2	Non-canonical_RBP
ENSG00000160294	MCM3AP	Non-canonical_RBP	NA	TRUE	NA	NA	NA	NA	NA	NA	NA	NA	NA	TRUE	NA	NA	NA	2	Non-canonical_RBP
ENSG00000113657	DPYSL3	Non-canonical_RBP	NA	TRUE	NA	NA	NA	NA	NA	NA	NA	NA	NA	TRUE	NA	NA	NA	2	Non-canonical_RBP
ENSG00000131981	LGALS3	Non-canonical_RBP	NA	NA	NA	NA	NA	NA	NA	TRUE	NA	TRUE	NA	NA	NA	NA	NA	2	Non-canonical_RBP
ENSG00000124164	VAPB	Non-canonical_RBP	NA	NA	TRUE	NA	NA	NA	NA	NA	NA	NA	TRUE	NA	NA	NA	NA	2	Non-canonical_RBP
ENSG00000161618	ALDH16A1	Non-canonical_RBP	NA	TRUE	NA	NA	NA	NA	NA	NA	NA	NA	NA	TRUE	NA	NA	NA	2	Non-canonical_RBP
ENSG00000178372	CALML5	Non-canonical_RBP	NA	NA	NA	NA	NA	NA	NA	NA	TRUE	NA	TRUE	NA	NA	NA	NA	2	Non-canonical_RBP
ENSG00000105141	CASP14	Non-canonical_RBP	NA	NA	NA	NA	NA	NA	NA	NA	TRUE	NA	TRUE	NA	NA	NA	NA	2	Non-canonical_RBP
ENSG00000075218	GTSE1	Non-canonical_RBP	NA	TRUE	NA	NA	NA	NA	NA	NA	NA	NA	NA	TRUE	NA	NA	NA	2	Non-canonical_RBP
ENSG00000144724	PTPRG	Non-canonical_RBP	NA	NA	TRUE	NA	NA	NA	NA	NA	NA	NA	TRUE	NA	NA	NA	NA	2	Non-canonical_RBP
ENSG00000112977	DAP	Non-canonical_RBP	NA	NA	TRUE	NA	NA	NA	NA	NA	TRUE	NA	NA	NA	NA	NA	NA	2	Non-canonical_RBP
ENSG00000155657	TTN	Non-canonical_RBP	NA	NA	NA	NA	NA	NA	NA	NA	TRUE	NA	TRUE	NA	NA	NA	NA	2	Non-canonical_RBP
ENSG00000166503	HDGFL3	Non-canonical_RBP	NA	TRUE	NA	NA	NA	NA	NA	NA	NA	TRUE	NA	NA	NA	NA	NA	2	Non-canonical_RBP
ENSG00000204186	ZDBF2	Non-canonical_RBP	NA	NA	TRUE	NA	NA	NA	NA	NA	TRUE	NA	NA	NA	NA	NA	NA	2	Non-canonical_RBP
ENSG00000052126	PLEKHA5	Non-canonical_RBP	NA	NA	NA	NA	NA	NA	NA	NA	NA	TRUE	NA	TRUE	NA	NA	NA	2	Non-canonical_RBP
ENSG00000218891	ZNF579	Non-canonical_RBP	TRUE	TRUE	NA	NA	NA	NA	NA	NA	NA	NA	NA	NA	NA	NA	NA	2	Non-canonical_RBP
ENSG00000278615	C11orf98	Non-canonical_RBP	NA	NA	TRUE	NA	NA	NA	NA	NA	TRUE	NA	NA	NA	NA	NA	NA	2	Non-canonical_RBP
ENSG00000196975	ANXA4	Non-canonical_RBP	NA	NA	NA	NA	TRUE	NA	TRUE	NA	NA	NA	NA	NA	NA	NA	NA	2	Non-canonical_RBP
ENSG00000103657	HERC1	Non-canonical_RBP	NA	TRUE	NA	NA	NA	NA	NA	NA	NA	NA	NA	TRUE	NA	NA	NA	2	Non-canonical_RBP
ENSG00000141428	C18orf21	Non-canonical_RBP	NA	NA	TRUE	NA	NA	NA	NA	NA	TRUE	NA	NA	NA	NA	NA	NA	2	Non-canonical_RBP
ENSG00000100629	CEP128	Non-canonical_RBP	NA	TRUE	NA	NA	NA	NA	NA	NA	NA	NA	NA	TRUE	NA	NA	NA	2	Non-canonical_RBP
ENSG00000169756	LIMS1	Non-canonical_RBP	NA	NA	NA	NA	NA	NA	NA	NA	NA	TRUE	NA	TRUE	NA	NA	NA	2	Non-canonical_RBP
ENSG00000021826	CPS1	Non-canonical_RBP	NA	NA	NA	NA	TRUE	NA	NA	NA	TRUE	NA	NA	NA	NA	NA	NA	2	Non-canonical_RBP
ENSG00000196498	NCOR2	Non-canonical_RBP	NA	NA	NA	NA	TRUE	NA	NA	NA	NA	NA	NA	TRUE	NA	NA	NA	2	Non-canonical_RBP
ENSG00000110917	MLEC	Non-canonical_RBP	NA	NA	NA	NA	NA	NA	NA	NA	TRUE	NA	TRUE	NA	NA	NA	NA	2	Non-canonical_RBP
ENSG00000131435	PDLIM4	Non-canonical_RBP	NA	NA	NA	NA	NA	NA	NA	NA	NA	TRUE	NA	TRUE	NA	NA	NA	2	Non-canonical_RBP
ENSG00000211456	SACM1L	Non-canonical_RBP	NA	TRUE	TRUE	NA	NA	NA	NA	NA	NA	NA	NA	NA	NA	NA	NA	2	Non-canonical_RBP
ENSG00000136854	STXBP1	Non-canonical_RBP	NA	NA	NA	NA	TRUE	NA	NA	TRUE	NA	NA	NA	NA	NA	NA	NA	2	Non-canonical_RBP
ENSG00000160194	NDUFV3	Non-canonical_RBP	TRUE	NA	NA	NA	NA	NA	NA	TRUE	NA	NA	NA	NA	NA	NA	NA	2	Non-canonical_RBP
ENSG00000005700	IBTK	Non-canonical_RBP	NA	NA	NA	NA	NA	TRUE	NA	NA	NA	NA	TRUE	NA	NA	NA	NA	2	Non-canonical_RBP
ENSG00000158716	DUSP23	Non-canonical_RBP	NA	NA	NA	NA	NA	NA	NA	NA	TRUE	NA	TRUE	NA	NA	NA	NA	2	Non-canonical_RBP
ENSG00000123600	METTL8	Non-canonical_RBP	NA	NA	NA	NA	NA	NA	NA	NA	NA	NA	TRUE	NA	TRUE	NA	NA	2	Non-canonical_RBP
ENSG00000214575	CPEB1	Non-canonical_RBP	NA	NA	NA	NA	NA	NA	NA	NA	NA	NA	NA	NA	NA	TRUE	TRUE	2	Non-canonical_RBP
ENSG00000198919	DZIP3	Non-canonical_RBP	NA	NA	NA	NA	NA	NA	NA	TRUE	NA	NA	NA	NA	NA	TRUE	NA	2	Non-canonical_RBP
ENSG00000165688	PMPCA	Non-canonical_RBP	NA	NA	NA	NA	NA	NA	NA	NA	NA	NA	NA	NA	NA	NA	NA	0	Non-canonical_RBP
ENSG00000168255	POLR2J3	Non-canonical_RBP	NA	NA	NA	NA	NA	NA	NA	NA	NA	NA	NA	NA	NA	NA	NA	0	Non-canonical_RBP
ENSG00000228623	ZNF883	Non-canonical_RBP	NA	NA	NA	NA	NA	NA	NA	NA	NA	NA	NA	NA	NA	NA	NA	0	Non-canonical_RBP
ENSG00000240857	RDH14	Non-canonical_RBP	NA	NA	NA	NA	NA	NA	NA	NA	NA	NA	NA	NA	NA	NA	NA	0	Non-canonical_RBP
ENSG00000108684	ASIC2	Non-canonical_RBP	NA	NA	NA	NA	NA	NA	NA	NA	NA	NA	NA	NA	NA	NA	NA	0	Non-canonical_RBP
ENSG00000169045	HNRNPH1	zf-RNPHF,RRM_1	TRUE	TRUE	TRUE	TRUE	TRUE	TRUE	TRUE	TRUE	TRUE	TRUE	TRUE	TRUE	TRUE	TRUE	TRUE	15	Canonical_RBP
ENSG00000125944	HNRNPR	RRM_1	TRUE	TRUE	TRUE	TRUE	TRUE	TRUE	TRUE	TRUE	TRUE	TRUE	TRUE	TRUE	TRUE	TRUE	TRUE	15	Canonical_RBP
ENSG00000135486	HNRNPA1	RRM_1,HnRNPA1	TRUE	TRUE	TRUE	TRUE	TRUE	TRUE	TRUE	TRUE	TRUE	TRUE	TRUE	TRUE	TRUE	TRUE	TRUE	15	Canonical_RBP
ENSG00000135829	DHX9	dsrm,DEAD,HA2	TRUE	TRUE	TRUE	TRUE	TRUE	TRUE	TRUE	TRUE	TRUE	TRUE	TRUE	TRUE	TRUE	TRUE	TRUE	15	Canonical_RBP
ENSG00000135316	SYNCRIP	RRM_5,RRM_1	TRUE	TRUE	TRUE	TRUE	TRUE	TRUE	TRUE	TRUE	TRUE	TRUE	TRUE	TRUE	TRUE	TRUE	TRUE	15	Canonical_RBP
ENSG00000055044	NOP58	Nop,NOP5NT	TRUE	TRUE	TRUE	TRUE	TRUE	TRUE	TRUE	TRUE	TRUE	TRUE	TRUE	TRUE	TRUE	TRUE	TRUE	15	Canonical_RBP
ENSG00000138668	HNRNPD	CBFNT,RRM_1	TRUE	TRUE	TRUE	TRUE	TRUE	TRUE	TRUE	TRUE	TRUE	TRUE	TRUE	TRUE	TRUE	TRUE	TRUE	15	Canonical_RBP
ENSG00000111786	SRSF9	RRM_1	TRUE	TRUE	TRUE	TRUE	TRUE	TRUE	TRUE	TRUE	TRUE	TRUE	TRUE	TRUE	TRUE	TRUE	TRUE	15	Canonical_RBP
ENSG00000037474	NSUN2	Methyltr_RsmB-F	TRUE	TRUE	TRUE	TRUE	TRUE	TRUE	TRUE	TRUE	TRUE	TRUE	TRUE	TRUE	TRUE	TRUE	TRUE	15	Canonical_RBP
ENSG00000169813	HNRNPF	zf-RNPHF,RRM_1	TRUE	TRUE	TRUE	TRUE	TRUE	TRUE	TRUE	TRUE	TRUE	TRUE	TRUE	TRUE	TRUE	TRUE	TRUE	15	Canonical_RBP
ENSG00000131051	RBM39	RRM_1	TRUE	TRUE	TRUE	TRUE	TRUE	TRUE	TRUE	TRUE	TRUE	TRUE	TRUE	TRUE	TRUE	TRUE	TRUE	15	Canonical_RBP
ENSG00000165119	HNRNPK	KH_1,KH_2,ROKNT	TRUE	TRUE	TRUE	TRUE	TRUE	TRUE	TRUE	TRUE	TRUE	TRUE	TRUE	TRUE	TRUE	TRUE	TRUE	15	Canonical_RBP
ENSG00000101361	NOP56	Nop,NOP5NT	TRUE	TRUE	TRUE	TRUE	TRUE	TRUE	TRUE	TRUE	TRUE	TRUE	TRUE	TRUE	TRUE	TRUE	TRUE	15	Canonical_RBP
ENSG00000162775	RBM15	RRM_1	TRUE	TRUE	TRUE	TRUE	TRUE	TRUE	TRUE	TRUE	TRUE	TRUE	TRUE	TRUE	TRUE	TRUE	TRUE	15	Canonical_RBP
ENSG00000197451	HNRNPAB	CBFNT,RRM_1	TRUE	TRUE	TRUE	TRUE	TRUE	TRUE	TRUE	TRUE	TRUE	TRUE	TRUE	TRUE	TRUE	TRUE	TRUE	15	Canonical_RBP
ENSG00000153187	HNRNPU	SAP	TRUE	TRUE	TRUE	TRUE	TRUE	TRUE	TRUE	TRUE	TRUE	TRUE	TRUE	TRUE	TRUE	TRUE	TRUE	15	Canonical_RBP
ENSG00000160710	ADAR	z-alpha,dsrm,A_deamin	TRUE	TRUE	TRUE	TRUE	TRUE	TRUE	TRUE	TRUE	TRUE	TRUE	TRUE	TRUE	TRUE	TRUE	TRUE	15	Canonical_RBP
ENSG00000099783	HNRNPM	HnRNP_M,RRM_1	TRUE	TRUE	TRUE	TRUE	TRUE	TRUE	TRUE	TRUE	TRUE	TRUE	TRUE	TRUE	TRUE	TRUE	TRUE	15	Canonical_RBP
ENSG00000239306	RBM14	RRM_5,RRM_1	TRUE	TRUE	TRUE	TRUE	TRUE	TRUE	TRUE	TRUE	TRUE	TRUE	TRUE	TRUE	TRUE	TRUE	TRUE	15	Canonical_RBP
ENSG00000183684	ALYREF	RRM_1	TRUE	TRUE	TRUE	TRUE	TRUE	TRUE	TRUE	TRUE	TRUE	TRUE	TRUE	TRUE	TRUE	TRUE	TRUE	15	Canonical_RBP
ENSG00000149187	CELF1	RRM_1	TRUE	TRUE	TRUE	TRUE	TRUE	TRUE	TRUE	TRUE	TRUE	TRUE	TRUE	TRUE	TRUE	TRUE	TRUE	15	Canonical_RBP
ENSG00000111641	NOP2	Methyltr_RsmB-F	TRUE	TRUE	TRUE	TRUE	TRUE	TRUE	TRUE	TRUE	TRUE	TRUE	TRUE	TRUE	TRUE	TRUE	TRUE	15	Canonical_RBP
ENSG00000138095	LRPPRC	PPR	TRUE	TRUE	TRUE	TRUE	TRUE	TRUE	TRUE	TRUE	TRUE	TRUE	TRUE	TRUE	TRUE	TRUE	TRUE	15	Canonical_RBP
ENSG00000181163	NPM1	Nucleoplasmin	TRUE	TRUE	TRUE	TRUE	TRUE	TRUE	TRUE	TRUE	TRUE	TRUE	TRUE	TRUE	TRUE	TRUE	TRUE	15	Canonical_RBP
ENSG00000165732	DDX21	GUCT,ResIII,DEAD	TRUE	TRUE	TRUE	TRUE	TRUE	TRUE	TRUE	TRUE	TRUE	TRUE	TRUE	TRUE	TRUE	TRUE	TRUE	15	Canonical_RBP
ENSG00000109606	DHX15	DEAD,HA2	TRUE	TRUE	TRUE	TRUE	TRUE	TRUE	TRUE	TRUE	TRUE	TRUE	TRUE	TRUE	TRUE	TRUE	TRUE	15	Canonical_RBP
ENSG00000121390	PSPC1	RRM_1	TRUE	TRUE	TRUE	TRUE	TRUE	TRUE	TRUE	TRUE	TRUE	TRUE	TRUE	TRUE	TRUE	TRUE	TRUE	15	Canonical_RBP
ENSG00000052749	RRP12	NUC173	TRUE	TRUE	TRUE	TRUE	TRUE	TRUE	TRUE	TRUE	TRUE	TRUE	TRUE	TRUE	TRUE	TRUE	TRUE	15	Canonical_RBP
ENSG00000143621	ILF2	DZF	TRUE	TRUE	TRUE	TRUE	TRUE	TRUE	TRUE	TRUE	TRUE	TRUE	TRUE	TRUE	TRUE	TRUE	TRUE	15	Canonical_RBP
ENSG00000066044	ELAVL1	RRM_5,RRM_1	TRUE	TRUE	TRUE	TRUE	TRUE	TRUE	TRUE	TRUE	TRUE	TRUE	TRUE	TRUE	TRUE	TRUE	TRUE	15	Canonical_RBP
ENSG00000063244	U2AF2	RRM_1	TRUE	TRUE	TRUE	TRUE	TRUE	TRUE	TRUE	TRUE	TRUE	TRUE	TRUE	TRUE	TRUE	TRUE	TRUE	15	Canonical_RBP
ENSG00000160633	SAFB	RRM_5,RRM_1,SAP	TRUE	TRUE	TRUE	TRUE	TRUE	TRUE	TRUE	TRUE	TRUE	TRUE	TRUE	TRUE	TRUE	TRUE	TRUE	15	Canonical_RBP
ENSG00000115053	NCL	RRM_1	TRUE	TRUE	TRUE	TRUE	TRUE	TRUE	TRUE	TRUE	TRUE	TRUE	TRUE	TRUE	TRUE	TRUE	TRUE	15	Canonical_RBP
ENSG00000107937	GTPBP4	NOG1,MMR_HSR1,NOGCT	TRUE	TRUE	TRUE	TRUE	TRUE	TRUE	TRUE	TRUE	TRUE	TRUE	TRUE	TRUE	TRUE	TRUE	TRUE	15	Canonical_RBP
ENSG00000126945	HNRNPH2	zf-RNPHF,RRM_1	TRUE	TRUE	TRUE	TRUE	TRUE	TRUE	TRUE	TRUE	TRUE	TRUE	TRUE	TRUE	TRUE	TRUE	TRUE	15	Canonical_RBP
ENSG00000148303	RPL7A	Ribosomal_L7Ae	TRUE	TRUE	TRUE	TRUE	TRUE	TRUE	TRUE	TRUE	TRUE	TRUE	TRUE	TRUE	TRUE	TRUE	TRUE	15	Canonical_RBP
ENSG00000182872	RBM10	zf-RanBP,RRM_1,G-patch	TRUE	TRUE	TRUE	TRUE	TRUE	TRUE	TRUE	TRUE	TRUE	TRUE	TRUE	TRUE	TRUE	TRUE	TRUE	15	Canonical_RBP
ENSG00000096746	HNRNPH3	RRM_1	TRUE	TRUE	TRUE	TRUE	TRUE	TRUE	TRUE	TRUE	TRUE	TRUE	TRUE	TRUE	TRUE	TRUE	TRUE	15	Canonical_RBP
ENSG00000147140	NONO	RRM_1	TRUE	TRUE	TRUE	TRUE	TRUE	TRUE	TRUE	TRUE	TRUE	TRUE	TRUE	TRUE	TRUE	TRUE	TRUE	15	Canonical_RBP
ENSG00000143889	HNRNPLL	RRM_5,RRM_1	TRUE	TRUE	TRUE	TRUE	TRUE	TRUE	TRUE	TRUE	TRUE	TRUE	TRUE	TRUE	TRUE	TRUE	TRUE	15	Canonical_RBP
ENSG00000107164	FUBP3	KH_1,KH_2	TRUE	TRUE	TRUE	TRUE	TRUE	TRUE	TRUE	TRUE	TRUE	TRUE	TRUE	TRUE	TRUE	TRUE	TRUE	15	Canonical_RBP
ENSG00000011304	PTBP1	RRM_5,RRM_1	TRUE	TRUE	TRUE	TRUE	TRUE	TRUE	TRUE	TRUE	TRUE	TRUE	TRUE	TRUE	TRUE	TRUE	TRUE	15	Canonical_RBP
ENSG00000137776	SLTM	RRM_5,RRM_1,SAP	TRUE	TRUE	TRUE	TRUE	TRUE	TRUE	TRUE	TRUE	TRUE	TRUE	TRUE	TRUE	TRUE	TRUE	TRUE	15	Canonical_RBP
ENSG00000177733	HNRNPA0	RRM_1	TRUE	TRUE	TRUE	TRUE	TRUE	TRUE	TRUE	TRUE	TRUE	TRUE	TRUE	TRUE	TRUE	TRUE	TRUE	15	Canonical_RBP
ENSG00000120948	TARDBP	RRM_1	TRUE	TRUE	TRUE	TRUE	TRUE	TRUE	TRUE	TRUE	TRUE	TRUE	TRUE	TRUE	TRUE	TRUE	TRUE	15	Canonical_RBP
ENSG00000151923	TIAL1	RRM_1	TRUE	TRUE	TRUE	TRUE	TRUE	TRUE	TRUE	TRUE	TRUE	TRUE	TRUE	TRUE	TRUE	TRUE	TRUE	15	Canonical_RBP
ENSG00000104824	HNRNPL	RRM_5,RRM_1	TRUE	TRUE	TRUE	TRUE	TRUE	TRUE	TRUE	TRUE	TRUE	TRUE	TRUE	TRUE	TRUE	TRUE	TRUE	15	Canonical_RBP
ENSG00000116560	SFPQ	RRM_1	TRUE	TRUE	TRUE	TRUE	TRUE	TRUE	TRUE	TRUE	TRUE	TRUE	TRUE	TRUE	TRUE	TRUE	TRUE	15	Canonical_RBP
ENSG00000115875	SRSF7	RRM_1	TRUE	TRUE	TRUE	TRUE	TRUE	TRUE	TRUE	TRUE	TRUE	TRUE	TRUE	TRUE	TRUE	TRUE	TRUE	15	Canonical_RBP
ENSG00000122566	HNRNPA2B1	RRM_1	TRUE	TRUE	TRUE	TRUE	TRUE	TRUE	TRUE	TRUE	TRUE	TRUE	TRUE	TRUE	TRUE	TRUE	TRUE	15	Canonical_RBP
ENSG00000170144	HNRNPA3	RRM_1,HnRNPA1	TRUE	TRUE	TRUE	TRUE	TRUE	TRUE	TRUE	TRUE	TRUE	TRUE	TRUE	TRUE	TRUE	TRUE	TRUE	15	Canonical_RBP
ENSG00000122965	RBM19	RRM_1	TRUE	TRUE	TRUE	TRUE	TRUE	TRUE	TRUE	TRUE	TRUE	TRUE	TRUE	TRUE	TRUE	TRUE	TRUE	15	Canonical_RBP
ENSG00000138385	SSB	RRM_1,RRM_3,La	TRUE	TRUE	TRUE	TRUE	TRUE	TRUE	TRUE	TRUE	TRUE	TRUE	TRUE	TRUE	TRUE	TRUE	TRUE	15	Canonical_RBP
ENSG00000129351	ILF3	DZF,dsrm	TRUE	TRUE	TRUE	TRUE	TRUE	TRUE	TRUE	TRUE	TRUE	TRUE	TRUE	TRUE	TRUE	TRUE	TRUE	15	Canonical_RBP
ENSG00000106344	RBM28	RRM_1	TRUE	TRUE	TRUE	TRUE	TRUE	TRUE	TRUE	TRUE	TRUE	TRUE	TRUE	TRUE	TRUE	TRUE	TRUE	15	Canonical_RBP
ENSG00000108654	DDX5	P68HR,DEAD	TRUE	TRUE	TRUE	TRUE	TRUE	TRUE	TRUE	TRUE	TRUE	TRUE	TRUE	TRUE	TRUE	TRUE	TRUE	15	Canonical_RBP
ENSG00000065526	SPEN	RRM_5,RRM_1	TRUE	TRUE	TRUE	TRUE	TRUE	TRUE	TRUE	TRUE	TRUE	TRUE	TRUE	TRUE	TRUE	TRUE	TRUE	15	Canonical_RBP
ENSG00000089280	FUS	zf-RanBP,RRM_1	TRUE	TRUE	TRUE	TRUE	TRUE	TRUE	TRUE	TRUE	TRUE	TRUE	TRUE	TRUE	TRUE	TRUE	TRUE	15	Canonical_RBP
ENSG00000132463	GRSF1	RRM_1	TRUE	TRUE	TRUE	TRUE	TRUE	TRUE	TRUE	TRUE	TRUE	TRUE	TRUE	TRUE	TRUE	TRUE	TRUE	15	Canonical_RBP
ENSG00000056097	ZFR	DZF,zf-met	TRUE	TRUE	TRUE	TRUE	TRUE	TRUE	TRUE	TRUE	TRUE	TRUE	TRUE	TRUE	TRUE	TRUE	TRUE	15	Canonical_RBP
ENSG00000165733	BMS1	AARP2CN	TRUE	TRUE	TRUE	TRUE	TRUE	TRUE	TRUE	TRUE	TRUE	TRUE	TRUE	TRUE	TRUE	TRUE	TRUE	15	Canonical_RBP
ENSG00000196419	XRCC6	SAP	TRUE	TRUE	TRUE	TRUE	TRUE	TRUE	TRUE	TRUE	TRUE	TRUE	TRUE	TRUE	TRUE	TRUE	TRUE	15	Canonical_RBP
ENSG00000171490	RSL1D1	Ribosomal_L1	TRUE	TRUE	TRUE	TRUE	TRUE	TRUE	TRUE	TRUE	TRUE	TRUE	TRUE	TRUE	TRUE	TRUE	TRUE	15	Canonical_RBP
ENSG00000241945	PWP2	Utp12	TRUE	TRUE	TRUE	TRUE	TRUE	TRUE	TRUE	TRUE	TRUE	TRUE	TRUE	TRUE	TRUE	TRUE	TRUE	15	Canonical_RBP
ENSG00000100201	DDX17	DEAD	TRUE	TRUE	TRUE	TRUE	TRUE	TRUE	TRUE	TRUE	TRUE	TRUE	TRUE	TRUE	TRUE	TRUE	TRUE	15	Canonical_RBP
ENSG00000088247	KHSRP	KH_1,KH_2,DUF1897	TRUE	TRUE	TRUE	TRUE	TRUE	TRUE	TRUE	TRUE	TRUE	TRUE	TRUE	TRUE	TRUE	TRUE	TRUE	15	Canonical_RBP
ENSG00000167658	EEF2	GTP_EFTU,MMR_HSR1,GTP_EFTU_D2,EFG_IV	TRUE	TRUE	TRUE	TRUE	TRUE	TRUE	TRUE	TRUE	TRUE	TRUE	TRUE	TRUE	TRUE	TRUE	TRUE	15	Canonical_RBP
ENSG00000162613	FUBP1	KH_1,KH_2,DUF1897	TRUE	TRUE	TRUE	TRUE	TRUE	TRUE	TRUE	TRUE	TRUE	TRUE	TRUE	TRUE	TRUE	TRUE	TRUE	15	Canonical_RBP
ENSG00000125970	RALY	RRM_1	TRUE	TRUE	TRUE	TRUE	TRUE	TRUE	TRUE	TRUE	TRUE	TRUE	TRUE	TRUE	TRUE	TRUE	TRUE	15	Canonical_RBP
ENSG00000115524	SF3B1	SF3b1	TRUE	TRUE	TRUE	TRUE	TRUE	TRUE	TRUE	TRUE	TRUE	TRUE	TRUE	TRUE	TRUE	TRUE	TRUE	15	Canonical_RBP
ENSG00000259956	RBM15B	RRM_1	TRUE	TRUE	TRUE	TRUE	TRUE	TRUE	TRUE	TRUE	TRUE	TRUE	TRUE	TRUE	TRUE	TRUE	TRUE	15	Canonical_RBP
ENSG00000114416	FXR1	KH_1,Agenet,FXMRP1_C_core	TRUE	TRUE	TRUE	NA	TRUE	TRUE	TRUE	TRUE	TRUE	TRUE	TRUE	TRUE	TRUE	TRUE	TRUE	14	Canonical_RBP
ENSG00000123064	DDX54	DBP10CT,ResIII,DEAD	TRUE	TRUE	TRUE	TRUE	NA	TRUE	TRUE	TRUE	TRUE	TRUE	TRUE	TRUE	TRUE	TRUE	TRUE	14	Canonical_RBP
ENSG00000100316	RPL3	Ribosomal_L3	TRUE	TRUE	TRUE	NA	TRUE	TRUE	TRUE	TRUE	TRUE	TRUE	TRUE	TRUE	TRUE	TRUE	TRUE	14	Canonical_RBP
ENSG00000174748	RPL15	Ribosomal_L15e	TRUE	TRUE	TRUE	TRUE	NA	TRUE	TRUE	TRUE	TRUE	TRUE	TRUE	TRUE	TRUE	TRUE	TRUE	14	Canonical_RBP
ENSG00000089009	RPL6	Ribosomal_L6e_N,Ribosomal_L6e	NA	TRUE	TRUE	TRUE	TRUE	TRUE	TRUE	TRUE	TRUE	TRUE	TRUE	TRUE	TRUE	TRUE	TRUE	14	Canonical_RBP
ENSG00000140988	RPS2	Ribosomal_S5_C,Ribosomal_S5	TRUE	TRUE	TRUE	NA	TRUE	TRUE	TRUE	TRUE	TRUE	TRUE	TRUE	TRUE	TRUE	TRUE	TRUE	14	Canonical_RBP
ENSG00000144028	SNRNP200	ResIII,DEAD	TRUE	TRUE	TRUE	TRUE	TRUE	TRUE	TRUE	TRUE	TRUE	TRUE	TRUE	TRUE	NA	TRUE	TRUE	14	Canonical_RBP
ENSG00000130305	NSUN5	Methyltr_RsmB-F	TRUE	TRUE	TRUE	NA	TRUE	TRUE	TRUE	TRUE	TRUE	TRUE	TRUE	TRUE	TRUE	TRUE	TRUE	14	Canonical_RBP
ENSG00000112081	SRSF3	RRM_1	TRUE	TRUE	TRUE	NA	TRUE	TRUE	TRUE	TRUE	TRUE	TRUE	TRUE	TRUE	TRUE	TRUE	TRUE	14	Canonical_RBP
ENSG00000145907	G3BP1	NTF2,RRM_1	TRUE	TRUE	TRUE	NA	TRUE	TRUE	TRUE	TRUE	TRUE	TRUE	TRUE	TRUE	TRUE	TRUE	TRUE	14	Canonical_RBP
ENSG00000108592	FTSJ3	FtsJ	TRUE	TRUE	TRUE	TRUE	TRUE	TRUE	TRUE	TRUE	TRUE	TRUE	TRUE	TRUE	NA	TRUE	TRUE	14	Canonical_RBP
ENSG00000100227	POLDIP3	RRM_1	TRUE	TRUE	TRUE	NA	TRUE	TRUE	TRUE	TRUE	TRUE	TRUE	TRUE	TRUE	TRUE	TRUE	TRUE	14	Canonical_RBP
ENSG00000214753	HNRNPUL2	SAP	TRUE	TRUE	TRUE	TRUE	TRUE	TRUE	TRUE	TRUE	TRUE	TRUE	TRUE	TRUE	NA	TRUE	TRUE	14	Canonical_RBP
ENSG00000142864	SERBP1	HABP4_PAI-RBP1	TRUE	TRUE	TRUE	NA	TRUE	TRUE	TRUE	TRUE	TRUE	TRUE	TRUE	TRUE	TRUE	TRUE	TRUE	14	Canonical_RBP
ENSG00000083845	RPS5	Ribosomal_S7	TRUE	TRUE	TRUE	NA	TRUE	TRUE	TRUE	TRUE	TRUE	TRUE	TRUE	TRUE	TRUE	TRUE	TRUE	14	Canonical_RBP
ENSG00000100220	RTCB	RtcB	TRUE	TRUE	TRUE	NA	TRUE	TRUE	TRUE	TRUE	TRUE	TRUE	TRUE	TRUE	TRUE	TRUE	TRUE	14	Canonical_RBP
ENSG00000105202	FBL	GCD14,Fibrillarin	TRUE	TRUE	TRUE	TRUE	TRUE	TRUE	TRUE	TRUE	TRUE	TRUE	TRUE	TRUE	NA	TRUE	TRUE	14	Canonical_RBP
ENSG00000136450	SRSF1	RRM_1	TRUE	TRUE	NA	TRUE	TRUE	TRUE	TRUE	TRUE	TRUE	TRUE	TRUE	TRUE	TRUE	TRUE	TRUE	14	Canonical_RBP
ENSG00000143799	PARP1	PARP	TRUE	TRUE	TRUE	TRUE	TRUE	TRUE	TRUE	TRUE	TRUE	TRUE	TRUE	TRUE	NA	TRUE	TRUE	14	Canonical_RBP
ENSG00000100836	PABPN1	RRM_1	TRUE	TRUE	TRUE	NA	TRUE	TRUE	TRUE	TRUE	TRUE	TRUE	TRUE	TRUE	TRUE	TRUE	TRUE	14	Canonical_RBP
ENSG00000101811	CSTF2	RRM_1	TRUE	TRUE	TRUE	TRUE	TRUE	TRUE	TRUE	TRUE	TRUE	TRUE	TRUE	TRUE	NA	TRUE	TRUE	14	Canonical_RBP
ENSG00000105939	ZC3HAV1	PARP	TRUE	TRUE	TRUE	NA	TRUE	TRUE	TRUE	TRUE	TRUE	TRUE	TRUE	TRUE	TRUE	TRUE	TRUE	14	Canonical_RBP
ENSG00000138326	RPS24	Ribosomal_S24e	TRUE	TRUE	TRUE	NA	TRUE	TRUE	TRUE	TRUE	TRUE	TRUE	TRUE	TRUE	TRUE	TRUE	TRUE	14	Canonical_RBP
ENSG00000105323	HNRNPUL1	SAP	TRUE	TRUE	TRUE	TRUE	TRUE	TRUE	TRUE	TRUE	TRUE	TRUE	TRUE	TRUE	NA	TRUE	TRUE	14	Canonical_RBP
ENSG00000124228	DDX27	ResIII,DEAD	TRUE	TRUE	TRUE	NA	TRUE	TRUE	TRUE	TRUE	TRUE	TRUE	TRUE	TRUE	TRUE	TRUE	TRUE	14	Canonical_RBP
ENSG00000171824	EXOSC10	HRDC,PMC2NT,DNA_pol_A_exo1	TRUE	TRUE	TRUE	TRUE	TRUE	TRUE	TRUE	TRUE	TRUE	TRUE	TRUE	TRUE	NA	TRUE	TRUE	14	Canonical_RBP
ENSG00000132153	DHX30	DEAD,HA2	TRUE	TRUE	TRUE	TRUE	TRUE	TRUE	TRUE	TRUE	TRUE	TRUE	TRUE	TRUE	TRUE	TRUE	NA	14	Canonical_RBP
ENSG00000142937	RPS8	Ribosomal_S8e	TRUE	TRUE	TRUE	NA	TRUE	TRUE	TRUE	TRUE	TRUE	TRUE	TRUE	TRUE	TRUE	TRUE	TRUE	14	Canonical_RBP
ENSG00000065978	YBX1	CSD	TRUE	TRUE	TRUE	NA	TRUE	TRUE	TRUE	TRUE	TRUE	TRUE	TRUE	TRUE	TRUE	TRUE	TRUE	14	Canonical_RBP
ENSG00000009307	CSDE1	CSD	TRUE	TRUE	TRUE	NA	TRUE	TRUE	TRUE	TRUE	TRUE	TRUE	TRUE	TRUE	TRUE	TRUE	TRUE	14	Canonical_RBP
ENSG00000149273	RPS3	KH_2,Ribosomal_S3_C	TRUE	TRUE	TRUE	NA	TRUE	TRUE	TRUE	TRUE	TRUE	TRUE	TRUE	TRUE	TRUE	TRUE	TRUE	14	Canonical_RBP
ENSG00000174444	RPL4	Ribosomal_L4	TRUE	TRUE	TRUE	TRUE	NA	TRUE	TRUE	TRUE	TRUE	TRUE	TRUE	TRUE	TRUE	TRUE	TRUE	14	Canonical_RBP
ENSG00000152795	HNRNPDL	RRM_1	NA	TRUE	TRUE	TRUE	TRUE	TRUE	TRUE	TRUE	TRUE	TRUE	TRUE	TRUE	TRUE	TRUE	TRUE	14	Canonical_RBP
ENSG00000060138	YBX3	CSD	TRUE	TRUE	TRUE	NA	TRUE	TRUE	TRUE	TRUE	TRUE	TRUE	TRUE	TRUE	TRUE	TRUE	TRUE	14	Canonical_RBP
ENSG00000054118	THRAP3	THRAP3_BCLAF1	TRUE	TRUE	TRUE	TRUE	TRUE	TRUE	TRUE	TRUE	TRUE	TRUE	TRUE	TRUE	NA	TRUE	TRUE	14	Canonical_RBP
ENSG00000147604	RPL7	Ribosomal_L30_N,Ribosomal_L30	TRUE	TRUE	TRUE	TRUE	TRUE	TRUE	TRUE	TRUE	TRUE	TRUE	TRUE	TRUE	NA	TRUE	TRUE	14	Canonical_RBP
ENSG00000197157	SND1	TUDOR,SNase	TRUE	TRUE	TRUE	NA	TRUE	TRUE	TRUE	TRUE	TRUE	TRUE	TRUE	TRUE	TRUE	TRUE	TRUE	14	Canonical_RBP
ENSG00000143368	SF3B4	RRM_1	TRUE	TRUE	TRUE	TRUE	NA	TRUE	TRUE	TRUE	TRUE	TRUE	TRUE	TRUE	TRUE	TRUE	TRUE	14	Canonical_RBP
ENSG00000147274	RBMX	RBM1CTR,RRM_1	TRUE	TRUE	TRUE	NA	TRUE	TRUE	TRUE	TRUE	TRUE	TRUE	TRUE	TRUE	TRUE	TRUE	TRUE	14	Canonical_RBP
ENSG00000182944	EWSR1	zf-RanBP,RRM_1	TRUE	TRUE	TRUE	TRUE	TRUE	TRUE	TRUE	TRUE	TRUE	TRUE	TRUE	TRUE	TRUE	TRUE	NA	14	Canonical_RBP
ENSG00000145425	RPS3A	Ribosomal_S3Ae	TRUE	TRUE	TRUE	NA	TRUE	TRUE	TRUE	TRUE	TRUE	TRUE	TRUE	TRUE	TRUE	TRUE	TRUE	14	Canonical_RBP
ENSG00000099622	CIRBP	RRM_1	TRUE	TRUE	TRUE	NA	TRUE	TRUE	TRUE	TRUE	TRUE	TRUE	TRUE	TRUE	TRUE	TRUE	TRUE	14	Canonical_RBP
ENSG00000158941	CCAR2	S1-like	TRUE	TRUE	TRUE	TRUE	TRUE	TRUE	TRUE	TRUE	TRUE	TRUE	TRUE	TRUE	NA	TRUE	TRUE	14	Canonical_RBP
ENSG00000167978	SRRM2	cwf21	TRUE	TRUE	TRUE	TRUE	TRUE	TRUE	TRUE	TRUE	TRUE	TRUE	TRUE	TRUE	TRUE	TRUE	NA	14	Canonical_RBP
ENSG00000179950	PUF60	RRM_1	TRUE	TRUE	TRUE	NA	TRUE	TRUE	TRUE	TRUE	TRUE	TRUE	TRUE	TRUE	TRUE	TRUE	TRUE	14	Canonical_RBP
ENSG00000116001	TIA1	RRM_1	TRUE	TRUE	TRUE	NA	TRUE	TRUE	TRUE	TRUE	TRUE	TRUE	TRUE	TRUE	TRUE	TRUE	TRUE	14	Canonical_RBP
ENSG00000161960	EIF4A1	ResIII,DEAD	TRUE	TRUE	TRUE	NA	TRUE	TRUE	TRUE	TRUE	TRUE	TRUE	TRUE	TRUE	TRUE	TRUE	TRUE	14	Canonical_RBP
ENSG00000110321	EIF4G2	MA3,MIF4G,W2	TRUE	TRUE	TRUE	NA	TRUE	TRUE	TRUE	TRUE	TRUE	TRUE	TRUE	TRUE	TRUE	TRUE	TRUE	14	Canonical_RBP
ENSG00000130254	SAFB2	RRM_1,SAP	TRUE	TRUE	TRUE	TRUE	TRUE	TRUE	TRUE	TRUE	TRUE	TRUE	TRUE	TRUE	NA	TRUE	TRUE	14	Canonical_RBP
ENSG00000162664	ZNF326	AKAP95	TRUE	TRUE	TRUE	TRUE	TRUE	TRUE	NA	TRUE	TRUE	TRUE	TRUE	TRUE	TRUE	TRUE	TRUE	14	Canonical_RBP
ENSG00000064607	SUGP2	Surp,G-patch	TRUE	TRUE	TRUE	NA	TRUE	TRUE	TRUE	TRUE	TRUE	TRUE	TRUE	TRUE	NA	TRUE	TRUE	13	Canonical_RBP
ENSG00000083312	TNPO1	IBN_N	TRUE	TRUE	TRUE	NA	TRUE	TRUE	TRUE	TRUE	TRUE	TRUE	TRUE	TRUE	NA	TRUE	TRUE	13	Canonical_RBP
ENSG00000160208	RRP1B	Nop52	TRUE	TRUE	TRUE	TRUE	TRUE	NA	TRUE	TRUE	TRUE	TRUE	TRUE	TRUE	NA	TRUE	TRUE	13	Canonical_RBP
ENSG00000112306	RPS12	Ribosomal_L7Ae	TRUE	TRUE	TRUE	NA	TRUE	TRUE	NA	TRUE	TRUE	TRUE	TRUE	TRUE	TRUE	TRUE	TRUE	13	Canonical_RBP
ENSG00000119707	RBM25	RRM_1,PWI	TRUE	TRUE	TRUE	NA	TRUE	TRUE	TRUE	TRUE	TRUE	TRUE	TRUE	TRUE	NA	TRUE	TRUE	13	Canonical_RBP
ENSG00000086589	RBM22	RRM_1	TRUE	TRUE	TRUE	NA	TRUE	TRUE	TRUE	TRUE	TRUE	NA	TRUE	TRUE	TRUE	TRUE	TRUE	13	Canonical_RBP
ENSG00000102317	RBM3	RRM_1	TRUE	TRUE	TRUE	TRUE	TRUE	NA	NA	TRUE	TRUE	TRUE	TRUE	TRUE	TRUE	TRUE	TRUE	13	Canonical_RBP
ENSG00000114867	EIF4G1	MA3,MIF4G,W2	TRUE	TRUE	TRUE	NA	TRUE	TRUE	TRUE	TRUE	TRUE	TRUE	TRUE	TRUE	TRUE	TRUE	NA	13	Canonical_RBP
ENSG00000104852	SNRNP70	RRM_1,U1snRNP70_N	TRUE	TRUE	TRUE	NA	TRUE	TRUE	TRUE	TRUE	TRUE	TRUE	TRUE	TRUE	NA	TRUE	TRUE	13	Canonical_RBP
ENSG00000108256	NUFIP2	NUFIP2	TRUE	TRUE	TRUE	NA	TRUE	TRUE	NA	TRUE	TRUE	TRUE	TRUE	TRUE	TRUE	TRUE	TRUE	13	Canonical_RBP
ENSG00000005007	UPF1	UPF1_Zn_bind,ResIII	TRUE	TRUE	TRUE	NA	TRUE	TRUE	NA	TRUE	TRUE	TRUE	TRUE	TRUE	TRUE	TRUE	TRUE	13	Canonical_RBP
ENSG00000070756	PABPC1	PABP,RRM_5,RRM_1	TRUE	TRUE	TRUE	NA	TRUE	NA	TRUE	TRUE	TRUE	TRUE	TRUE	TRUE	TRUE	TRUE	TRUE	13	Canonical_RBP
ENSG00000117395	EBNA1BP2	Ebp2	TRUE	TRUE	TRUE	NA	TRUE	TRUE	TRUE	TRUE	TRUE	TRUE	TRUE	TRUE	NA	TRUE	TRUE	13	Canonical_RBP
ENSG00000088930	XRN2	XRN_N	TRUE	TRUE	TRUE	NA	TRUE	TRUE	TRUE	TRUE	TRUE	TRUE	TRUE	TRUE	NA	TRUE	TRUE	13	Canonical_RBP
ENSG00000198034	RPS4X	S4,RS4NT,KOW,Ribosomal_S4e	TRUE	TRUE	TRUE	NA	TRUE	TRUE	TRUE	TRUE	TRUE	TRUE	TRUE	TRUE	NA	TRUE	TRUE	13	Canonical_RBP
ENSG00000029363	BCLAF1	THRAP3_BCLAF1,Btz	TRUE	TRUE	TRUE	TRUE	TRUE	TRUE	TRUE	TRUE	NA	TRUE	TRUE	TRUE	NA	TRUE	TRUE	13	Canonical_RBP
ENSG00000099995	SF3A1	PRP21_like_P,Surp	TRUE	TRUE	TRUE	TRUE	TRUE	NA	TRUE	TRUE	TRUE	TRUE	TRUE	TRUE	NA	TRUE	TRUE	13	Canonical_RBP
ENSG00000071626	DAZAP1	RRM_1	TRUE	TRUE	TRUE	NA	TRUE	NA	TRUE	TRUE	TRUE	TRUE	TRUE	TRUE	TRUE	TRUE	TRUE	13	Canonical_RBP
ENSG00000130810	PPAN	Brix	TRUE	TRUE	TRUE	NA	TRUE	TRUE	TRUE	TRUE	TRUE	TRUE	TRUE	TRUE	NA	TRUE	TRUE	13	Canonical_RBP
ENSG00000170889	RPS9	S4,Ribosomal_S4	NA	TRUE	TRUE	NA	TRUE	TRUE	TRUE	TRUE	TRUE	TRUE	TRUE	TRUE	TRUE	TRUE	TRUE	13	Canonical_RBP
ENSG00000105640	RPL18A	Ribosomal_L18A	TRUE	TRUE	TRUE	NA	TRUE	TRUE	NA	TRUE	TRUE	TRUE	TRUE	TRUE	TRUE	TRUE	TRUE	13	Canonical_RBP
ENSG00000270647	TAF15	zf-RanBP,RRM_1	TRUE	TRUE	TRUE	NA	TRUE	TRUE	NA	TRUE	TRUE	TRUE	TRUE	TRUE	TRUE	TRUE	TRUE	13	Canonical_RBP
ENSG00000085872	CHERP	Surp,G-patch	TRUE	TRUE	TRUE	NA	TRUE	TRUE	TRUE	TRUE	TRUE	TRUE	TRUE	TRUE	NA	TRUE	TRUE	13	Canonical_RBP
ENSG00000129245	FXR2	KH_1,Agenet,FXMRP1_C_core	TRUE	TRUE	TRUE	NA	TRUE	TRUE	NA	TRUE	TRUE	TRUE	TRUE	TRUE	TRUE	TRUE	TRUE	13	Canonical_RBP
ENSG00000169564	PCBP1	KH_1	TRUE	TRUE	TRUE	TRUE	NA	NA	TRUE	TRUE	TRUE	TRUE	TRUE	TRUE	TRUE	TRUE	TRUE	13	Canonical_RBP
ENSG00000168488	ATXN2L	PAM2,LsmAD,SM-ATX	TRUE	TRUE	TRUE	NA	TRUE	TRUE	NA	TRUE	TRUE	TRUE	TRUE	TRUE	TRUE	TRUE	TRUE	13	Canonical_RBP
ENSG00000108883	EFTUD2	GTP_EFTU,GTP_EFTU_D2,EFG_IV	TRUE	TRUE	TRUE	TRUE	TRUE	NA	TRUE	TRUE	TRUE	TRUE	TRUE	TRUE	NA	TRUE	TRUE	13	Canonical_RBP
ENSG00000166441	RPL27A	Ribosomal_L27A	TRUE	TRUE	TRUE	NA	TRUE	TRUE	TRUE	NA	TRUE	TRUE	TRUE	TRUE	TRUE	TRUE	TRUE	13	Canonical_RBP
ENSG00000090621	PABPC4	PABP,RRM_5,RRM_1	TRUE	TRUE	TRUE	NA	NA	TRUE	TRUE	TRUE	TRUE	TRUE	TRUE	TRUE	TRUE	TRUE	TRUE	13	Canonical_RBP
ENSG00000148843	PDCD11	Suf,S1	NA	TRUE	TRUE	TRUE	TRUE	TRUE	TRUE	TRUE	TRUE	TRUE	TRUE	TRUE	TRUE	TRUE	NA	13	Canonical_RBP
ENSG00000164587	RPS14	Ribosomal_S11	TRUE	TRUE	TRUE	NA	TRUE	TRUE	TRUE	NA	TRUE	TRUE	TRUE	TRUE	TRUE	TRUE	TRUE	13	Canonical_RBP
ENSG00000173145	NOC3L	NOC3p,CBF	TRUE	TRUE	TRUE	NA	TRUE	TRUE	TRUE	TRUE	TRUE	TRUE	TRUE	TRUE	NA	TRUE	TRUE	13	Canonical_RBP
ENSG00000185129	PURA	PurA	TRUE	TRUE	TRUE	NA	TRUE	TRUE	NA	TRUE	TRUE	TRUE	TRUE	TRUE	TRUE	TRUE	TRUE	13	Canonical_RBP
ENSG00000131469	RPL27	Ribosomal_L27e,KOW	TRUE	TRUE	TRUE	NA	TRUE	TRUE	TRUE	TRUE	TRUE	TRUE	TRUE	TRUE	NA	TRUE	TRUE	13	Canonical_RBP
ENSG00000215301	DDX3X	DEAD	TRUE	TRUE	TRUE	NA	TRUE	TRUE	TRUE	TRUE	TRUE	TRUE	TRUE	TRUE	NA	TRUE	TRUE	13	Canonical_RBP
ENSG00000115816	CEBPZ	CBF	TRUE	TRUE	TRUE	NA	TRUE	TRUE	TRUE	TRUE	TRUE	TRUE	TRUE	TRUE	NA	TRUE	TRUE	13	Canonical_RBP
ENSG00000188739	RBM34	RRM_1	TRUE	TRUE	TRUE	NA	TRUE	TRUE	TRUE	TRUE	TRUE	TRUE	TRUE	TRUE	NA	TRUE	TRUE	13	Canonical_RBP
ENSG00000100029	PES1	Pescadillo_N	TRUE	TRUE	TRUE	NA	TRUE	TRUE	TRUE	TRUE	TRUE	TRUE	TRUE	TRUE	NA	TRUE	TRUE	13	Canonical_RBP
ENSG00000110700	RPS13	Ribosomal_S13_N,Ribosomal_S15	TRUE	TRUE	TRUE	NA	TRUE	TRUE	TRUE	NA	TRUE	TRUE	TRUE	TRUE	TRUE	TRUE	TRUE	13	Canonical_RBP
ENSG00000163938	GNL3	GN3L_Grn1,MMR_HSR1	TRUE	TRUE	TRUE	NA	TRUE	TRUE	TRUE	TRUE	TRUE	TRUE	TRUE	TRUE	NA	TRUE	TRUE	13	Canonical_RBP
ENSG00000174953	DHX36	DEAD,HA2	TRUE	TRUE	TRUE	NA	TRUE	TRUE	TRUE	TRUE	TRUE	TRUE	TRUE	TRUE	NA	TRUE	TRUE	13	Canonical_RBP
ENSG00000179041	RRS1	RRS1	TRUE	TRUE	TRUE	NA	TRUE	TRUE	TRUE	TRUE	TRUE	TRUE	TRUE	TRUE	NA	TRUE	TRUE	13	Canonical_RBP
ENSG00000261236	BOP1	BOP1NT	NA	TRUE	TRUE	TRUE	TRUE	TRUE	TRUE	TRUE	TRUE	TRUE	TRUE	TRUE	NA	TRUE	TRUE	13	Canonical_RBP
ENSG00000115677	HDLBP	KH_1	TRUE	TRUE	TRUE	NA	TRUE	TRUE	NA	TRUE	TRUE	TRUE	TRUE	TRUE	TRUE	TRUE	TRUE	13	Canonical_RBP
ENSG00000092199	HNRNPC	RRM_1	TRUE	TRUE	TRUE	TRUE	NA	NA	TRUE	TRUE	TRUE	TRUE	TRUE	TRUE	TRUE	TRUE	TRUE	13	Canonical_RBP
ENSG00000113460	BRIX1	Brix	TRUE	TRUE	TRUE	NA	TRUE	TRUE	TRUE	TRUE	TRUE	TRUE	TRUE	TRUE	NA	TRUE	TRUE	13	Canonical_RBP
ENSG00000155506	LARP1	La	TRUE	TRUE	TRUE	NA	TRUE	TRUE	NA	TRUE	TRUE	TRUE	TRUE	TRUE	TRUE	TRUE	TRUE	13	Canonical_RBP
ENSG00000134697	GNL2	MMR_HSR1	TRUE	TRUE	TRUE	NA	NA	TRUE	TRUE	TRUE	TRUE	TRUE	TRUE	TRUE	TRUE	TRUE	TRUE	13	Canonical_RBP
ENSG00000174231	PRPF8	RRM_4,U5_2-snRNA_bdg,PRO8NT,U6-snRNA_bdg,PROCN,PRP8_domainIV,PROCT	TRUE	TRUE	TRUE	TRUE	TRUE	TRUE	TRUE	TRUE	TRUE	TRUE	TRUE	TRUE	NA	TRUE	NA	13	Canonical_RBP
ENSG00000089737	DDX24	DEAD	TRUE	TRUE	TRUE	NA	TRUE	TRUE	TRUE	TRUE	TRUE	TRUE	TRUE	TRUE	NA	TRUE	TRUE	13	Canonical_RBP
ENSG00000188846	RPL14	Ribosomal_L14e	TRUE	TRUE	TRUE	NA	NA	TRUE	TRUE	TRUE	TRUE	TRUE	TRUE	TRUE	TRUE	TRUE	TRUE	13	Canonical_RBP
ENSG00000136271	DDX56	ResIII,DEAD	NA	TRUE	TRUE	TRUE	NA	TRUE	TRUE	TRUE	TRUE	TRUE	TRUE	TRUE	TRUE	TRUE	TRUE	13	Canonical_RBP
ENSG00000135372	NAT10	tRNA_bind_2	TRUE	TRUE	TRUE	TRUE	TRUE	NA	TRUE	TRUE	TRUE	TRUE	TRUE	TRUE	NA	TRUE	TRUE	13	Canonical_RBP
ENSG00000173933	RBM4	zf-CCHC,RRM_5,RRM_1	TRUE	TRUE	TRUE	NA	TRUE	NA	TRUE	TRUE	TRUE	TRUE	TRUE	TRUE	TRUE	TRUE	TRUE	13	Canonical_RBP
ENSG00000130826	DKC1	TruB_N,PUA,DKCLD	NA	TRUE	TRUE	TRUE	TRUE	TRUE	TRUE	TRUE	TRUE	TRUE	TRUE	TRUE	NA	TRUE	TRUE	13	Canonical_RBP
ENSG00000120800	UTP20	DRIM	TRUE	TRUE	TRUE	NA	TRUE	TRUE	TRUE	TRUE	TRUE	TRUE	TRUE	TRUE	NA	TRUE	TRUE	13	Canonical_RBP
ENSG00000021776	AQR	ResIII	TRUE	TRUE	TRUE	NA	TRUE	TRUE	TRUE	TRUE	TRUE	NA	TRUE	TRUE	TRUE	TRUE	TRUE	13	Canonical_RBP
ENSG00000105127	AKAP8	AKAP95	TRUE	TRUE	TRUE	NA	TRUE	TRUE	TRUE	TRUE	TRUE	TRUE	TRUE	TRUE	NA	TRUE	TRUE	13	Canonical_RBP
ENSG00000156697	UTP14A	Utp14	TRUE	TRUE	TRUE	NA	TRUE	TRUE	TRUE	TRUE	TRUE	TRUE	TRUE	TRUE	NA	TRUE	TRUE	13	Canonical_RBP
ENSG00000265681	RPL17	Ribosomal_L22	TRUE	TRUE	TRUE	NA	TRUE	TRUE	TRUE	TRUE	TRUE	TRUE	TRUE	TRUE	TRUE	TRUE	NA	13	Canonical_RBP
ENSG00000161847	RAVER1	RRM_1	TRUE	TRUE	TRUE	NA	TRUE	TRUE	TRUE	TRUE	TRUE	TRUE	TRUE	TRUE	NA	TRUE	TRUE	13	Canonical_RBP
ENSG00000167526	RPL13	Ribosomal_L13e	NA	TRUE	TRUE	TRUE	NA	TRUE	TRUE	TRUE	TRUE	TRUE	TRUE	TRUE	TRUE	TRUE	TRUE	13	Canonical_RBP
ENSG00000196235	SUPT5H	KOW	TRUE	TRUE	TRUE	TRUE	TRUE	NA	TRUE	TRUE	TRUE	TRUE	TRUE	TRUE	TRUE	TRUE	NA	13	Canonical_RBP
ENSG00000134644	PUM1	PUF	TRUE	TRUE	TRUE	NA	TRUE	TRUE	NA	TRUE	TRUE	TRUE	TRUE	TRUE	TRUE	TRUE	TRUE	13	Canonical_RBP
ENSG00000132275	RRP8	Methyltransf_8	TRUE	TRUE	TRUE	TRUE	TRUE	NA	TRUE	TRUE	TRUE	TRUE	TRUE	TRUE	NA	TRUE	TRUE	13	Canonical_RBP
ENSG00000141543	EIF4A3	DEAD	TRUE	TRUE	TRUE	NA	TRUE	TRUE	TRUE	TRUE	TRUE	TRUE	TRUE	TRUE	NA	TRUE	TRUE	13	Canonical_RBP
ENSG00000106682	EIF4H	RRM_1	TRUE	TRUE	TRUE	NA	TRUE	TRUE	NA	TRUE	TRUE	TRUE	TRUE	TRUE	TRUE	TRUE	TRUE	13	Canonical_RBP
ENSG00000130811	EIF3G	eIF3g,RRM_1	TRUE	TRUE	TRUE	NA	TRUE	TRUE	NA	TRUE	TRUE	TRUE	TRUE	TRUE	TRUE	TRUE	TRUE	13	Canonical_RBP
ENSG00000100722	ZC3H14	zf-CCCH_2	TRUE	TRUE	TRUE	NA	TRUE	TRUE	TRUE	TRUE	TRUE	TRUE	TRUE	TRUE	NA	TRUE	TRUE	13	Canonical_RBP
ENSG00000155363	MOV10	ResIII	TRUE	TRUE	TRUE	NA	TRUE	TRUE	TRUE	TRUE	TRUE	TRUE	TRUE	TRUE	NA	TRUE	TRUE	13	Canonical_RBP
ENSG00000079785	DDX1	DEAD	TRUE	TRUE	TRUE	NA	TRUE	TRUE	TRUE	TRUE	TRUE	TRUE	TRUE	TRUE	NA	TRUE	TRUE	13	Canonical_RBP
ENSG00000174720	LARP7	RRM_1,RRM_3,La	TRUE	TRUE	TRUE	NA	TRUE	TRUE	TRUE	TRUE	TRUE	TRUE	TRUE	TRUE	NA	TRUE	TRUE	13	Canonical_RBP
ENSG00000047315	POLR2B	RNA_pol_Rpb2_5,RNA_pol_Rpb2_1,RNA_pol_Rpb2_2,RNA_pol_Rpb2_4,RNA_pol_Rpb2_3,RNA_pol_Rpb2_7,RNA_pol_Rpb2_6	TRUE	TRUE	TRUE	NA	TRUE	TRUE	TRUE	TRUE	TRUE	TRUE	TRUE	TRUE	NA	TRUE	TRUE	13	Canonical_RBP
ENSG00000067334	DNTTIP2	Fcf2	TRUE	TRUE	TRUE	NA	TRUE	TRUE	TRUE	TRUE	TRUE	TRUE	TRUE	TRUE	NA	TRUE	TRUE	13	Canonical_RBP
ENSG00000087087	SRRT	ARS2	TRUE	TRUE	TRUE	NA	TRUE	TRUE	TRUE	TRUE	TRUE	TRUE	TRUE	TRUE	NA	TRUE	TRUE	13	Canonical_RBP
ENSG00000063046	EIF4B	RRM_1	TRUE	TRUE	TRUE	NA	TRUE	TRUE	NA	TRUE	TRUE	TRUE	TRUE	TRUE	TRUE	TRUE	TRUE	13	Canonical_RBP
ENSG00000183808	RBM12B	RRM_1	TRUE	TRUE	TRUE	NA	TRUE	TRUE	NA	TRUE	TRUE	TRUE	TRUE	TRUE	TRUE	TRUE	TRUE	13	Canonical_RBP
ENSG00000115761	NOL10	NUC153	TRUE	TRUE	TRUE	NA	TRUE	NA	TRUE	TRUE	TRUE	TRUE	TRUE	TRUE	NA	TRUE	TRUE	12	Canonical_RBP
ENSG00000149532	CPSF7	RRM_1	TRUE	TRUE	TRUE	NA	TRUE	TRUE	TRUE	TRUE	TRUE	NA	TRUE	TRUE	NA	TRUE	TRUE	12	Canonical_RBP
ENSG00000161016	RPL8	Ribosomal_L2_C,Ribosomal_L2	TRUE	TRUE	TRUE	NA	TRUE	TRUE	NA	TRUE	TRUE	TRUE	TRUE	TRUE	NA	TRUE	TRUE	12	Canonical_RBP
ENSG00000153944	MSI2	RRM_1	TRUE	TRUE	TRUE	NA	TRUE	TRUE	NA	TRUE	TRUE	TRUE	TRUE	NA	TRUE	TRUE	TRUE	12	Canonical_RBP
ENSG00000124614	RPS10	S10_plectin	TRUE	TRUE	TRUE	NA	TRUE	TRUE	TRUE	TRUE	TRUE	TRUE	TRUE	TRUE	TRUE	NA	NA	12	Canonical_RBP
ENSG00000155438	NIFK	RRM_1	TRUE	TRUE	TRUE	NA	NA	NA	TRUE	TRUE	TRUE	TRUE	TRUE	TRUE	TRUE	TRUE	TRUE	12	Canonical_RBP
ENSG00000135387	CAPRIN1	Caprin-1_C	TRUE	TRUE	TRUE	NA	NA	TRUE	NA	TRUE	TRUE	TRUE	TRUE	TRUE	TRUE	TRUE	TRUE	12	Canonical_RBP
ENSG00000137154	RPS6	Ribosomal_S6e	NA	TRUE	TRUE	TRUE	TRUE	TRUE	TRUE	TRUE	TRUE	TRUE	TRUE	TRUE	TRUE	NA	NA	12	Canonical_RBP
ENSG00000160214	RRP1	Nop52	TRUE	NA	TRUE	NA	TRUE	TRUE	TRUE	TRUE	TRUE	TRUE	TRUE	TRUE	NA	TRUE	TRUE	12	Canonical_RBP
ENSG00000161547	SRSF2	RRM_1	TRUE	TRUE	NA	TRUE	TRUE	TRUE	TRUE	TRUE	NA	TRUE	NA	TRUE	TRUE	TRUE	TRUE	12	Canonical_RBP
ENSG00000067596	DHX8	S1,HA2	TRUE	TRUE	TRUE	NA	TRUE	TRUE	TRUE	TRUE	TRUE	NA	TRUE	NA	TRUE	TRUE	TRUE	12	Canonical_RBP
ENSG00000161970	RPL26	KOW	TRUE	TRUE	TRUE	TRUE	TRUE	TRUE	NA	NA	TRUE	TRUE	TRUE	TRUE	NA	TRUE	TRUE	12	Canonical_RBP
ENSG00000185728	YTHDF3	YTH	TRUE	TRUE	TRUE	NA	TRUE	TRUE	NA	TRUE	TRUE	TRUE	TRUE	TRUE	NA	TRUE	TRUE	12	Canonical_RBP
ENSG00000111605	CPSF6	RRM_1	TRUE	TRUE	TRUE	NA	TRUE	TRUE	NA	TRUE	TRUE	TRUE	TRUE	TRUE	NA	TRUE	TRUE	12	Canonical_RBP
ENSG00000254772	EEF1G	EF1G	NA	TRUE	TRUE	NA	TRUE	TRUE	TRUE	NA	TRUE	TRUE	TRUE	TRUE	TRUE	TRUE	TRUE	12	Canonical_RBP
ENSG00000174173	TRMT10C	tRNA_m1G_MT	TRUE	TRUE	TRUE	NA	TRUE	TRUE	TRUE	TRUE	TRUE	TRUE	TRUE	TRUE	TRUE	NA	NA	12	Canonical_RBP
ENSG00000015479	MATR3	RRM_5	TRUE	NA	TRUE	TRUE	TRUE	TRUE	TRUE	TRUE	TRUE	NA	TRUE	NA	TRUE	TRUE	TRUE	12	Canonical_RBP
ENSG00000109111	SUPT6H	S1	TRUE	TRUE	TRUE	NA	TRUE	NA	TRUE	TRUE	TRUE	TRUE	TRUE	TRUE	NA	TRUE	TRUE	12	Canonical_RBP
ENSG00000004534	RBM6	G-patch	TRUE	TRUE	TRUE	TRUE	NA	TRUE	NA	TRUE	TRUE	TRUE	TRUE	TRUE	NA	TRUE	TRUE	12	Canonical_RBP
ENSG00000011243	AKAP8L	AKAP95	TRUE	TRUE	TRUE	TRUE	TRUE	TRUE	TRUE	TRUE	TRUE	TRUE	TRUE	TRUE	NA	NA	NA	12	Canonical_RBP
ENSG00000198492	YTHDF2	YTH	TRUE	TRUE	TRUE	NA	TRUE	TRUE	NA	TRUE	TRUE	TRUE	TRUE	TRUE	NA	TRUE	TRUE	12	Canonical_RBP
ENSG00000122026	RPL21	Ribosomal_L21e	TRUE	TRUE	TRUE	NA	NA	NA	TRUE	TRUE	TRUE	TRUE	TRUE	TRUE	TRUE	TRUE	TRUE	12	Canonical_RBP
ENSG00000087365	SF3B2	DUF382,SAP	TRUE	TRUE	TRUE	TRUE	TRUE	TRUE	TRUE	TRUE	TRUE	TRUE	TRUE	TRUE	NA	NA	NA	12	Canonical_RBP
ENSG00000145216	FIP1L1	Fip1	TRUE	TRUE	TRUE	TRUE	TRUE	NA	NA	TRUE	TRUE	TRUE	TRUE	TRUE	NA	TRUE	TRUE	12	Canonical_RBP
ENSG00000121774	KHDRBS1	KH_1	TRUE	TRUE	TRUE	NA	TRUE	NA	TRUE	TRUE	TRUE	TRUE	TRUE	TRUE	NA	TRUE	TRUE	12	Canonical_RBP
ENSG00000156482	RPL30	Ribosomal_L7Ae	TRUE	TRUE	TRUE	NA	TRUE	TRUE	NA	TRUE	TRUE	NA	TRUE	TRUE	TRUE	TRUE	TRUE	12	Canonical_RBP
ENSG00000134987	WDR36	Utp21	NA	TRUE	TRUE	TRUE	TRUE	NA	TRUE	TRUE	TRUE	TRUE	TRUE	TRUE	NA	TRUE	TRUE	12	Canonical_RBP
ENSG00000114391	RPL24	Ribosomal_L24e	TRUE	TRUE	TRUE	NA	TRUE	TRUE	TRUE	TRUE	TRUE	TRUE	TRUE	TRUE	TRUE	NA	NA	12	Canonical_RBP
ENSG00000257103	LSM14A	FDF,SM-ATX,LSM14	TRUE	TRUE	TRUE	NA	NA	TRUE	NA	TRUE	TRUE	TRUE	TRUE	TRUE	TRUE	TRUE	TRUE	12	Canonical_RBP
ENSG00000136527	TRA2B	RRM_1	TRUE	TRUE	TRUE	NA	TRUE	TRUE	TRUE	TRUE	NA	TRUE	NA	TRUE	TRUE	TRUE	TRUE	12	Canonical_RBP
ENSG00000161813	LARP4	La	TRUE	TRUE	TRUE	NA	NA	TRUE	NA	TRUE	TRUE	TRUE	TRUE	TRUE	TRUE	TRUE	TRUE	12	Canonical_RBP
ENSG00000105372	RPS19	Ribosomal_S19e	TRUE	TRUE	TRUE	NA	TRUE	TRUE	TRUE	NA	TRUE	TRUE	TRUE	TRUE	TRUE	TRUE	NA	12	Canonical_RBP
ENSG00000112578	BYSL	Bystin	NA	TRUE	TRUE	NA	TRUE	TRUE	TRUE	TRUE	TRUE	TRUE	TRUE	TRUE	NA	TRUE	TRUE	12	Canonical_RBP
ENSG00000108298	RPL19	Ribosomal_L19e	NA	TRUE	TRUE	NA	TRUE	TRUE	TRUE	TRUE	TRUE	TRUE	TRUE	TRUE	TRUE	TRUE	NA	12	Canonical_RBP
ENSG00000116251	RPL22	Ribosomal_L22e	TRUE	TRUE	TRUE	NA	TRUE	TRUE	NA	TRUE	TRUE	TRUE	TRUE	TRUE	NA	TRUE	TRUE	12	Canonical_RBP
ENSG00000145833	DDX46	DEAD	TRUE	TRUE	TRUE	TRUE	TRUE	TRUE	TRUE	NA	TRUE	TRUE	TRUE	TRUE	NA	TRUE	NA	12	Canonical_RBP
ENSG00000204842	ATXN2	PAM2,LsmAD,SM-ATX	TRUE	TRUE	TRUE	NA	TRUE	TRUE	NA	TRUE	TRUE	TRUE	TRUE	TRUE	NA	TRUE	TRUE	12	Canonical_RBP
ENSG00000105193	RPS16	Ribosomal_S9	TRUE	TRUE	TRUE	NA	TRUE	TRUE	TRUE	NA	TRUE	NA	TRUE	TRUE	TRUE	TRUE	TRUE	12	Canonical_RBP
ENSG00000165209	STRBP	DZF,dsrm	TRUE	TRUE	TRUE	NA	TRUE	NA	TRUE	TRUE	TRUE	NA	TRUE	TRUE	TRUE	TRUE	TRUE	12	Canonical_RBP
ENSG00000142207	URB1	Npa1	TRUE	TRUE	TRUE	NA	TRUE	TRUE	TRUE	TRUE	TRUE	NA	TRUE	TRUE	NA	TRUE	TRUE	12	Canonical_RBP
ENSG00000124193	SRSF6	RRM_1	TRUE	TRUE	NA	NA	TRUE	TRUE	TRUE	TRUE	NA	TRUE	TRUE	TRUE	TRUE	TRUE	TRUE	12	Canonical_RBP
ENSG00000119285	HEATR1	U3snoRNP10	TRUE	TRUE	TRUE	TRUE	TRUE	NA	TRUE	TRUE	TRUE	NA	TRUE	TRUE	NA	TRUE	TRUE	12	Canonical_RBP
ENSG00000142541	RPL13A	Ribosomal_L13	NA	TRUE	TRUE	NA	TRUE	TRUE	TRUE	TRUE	TRUE	TRUE	TRUE	TRUE	NA	TRUE	TRUE	12	Canonical_RBP
ENSG00000138757	G3BP2	NTF2,RRM_1	TRUE	TRUE	TRUE	NA	TRUE	TRUE	NA	TRUE	TRUE	TRUE	TRUE	TRUE	NA	TRUE	TRUE	12	Canonical_RBP
ENSG00000134684	YARS	tRNA_bind,tRNA-synt_1b	NA	TRUE	TRUE	NA	TRUE	NA	TRUE	TRUE	TRUE	TRUE	TRUE	TRUE	TRUE	TRUE	TRUE	12	Canonical_RBP
ENSG00000124571	XPO5	Xpo1	TRUE	TRUE	TRUE	NA	TRUE	NA	TRUE	TRUE	TRUE	TRUE	TRUE	TRUE	NA	TRUE	TRUE	12	Canonical_RBP
ENSG00000159140	SON	dsrm,DND1_DSRM,G-patch	TRUE	TRUE	TRUE	NA	TRUE	TRUE	TRUE	TRUE	TRUE	TRUE	TRUE	TRUE	NA	TRUE	NA	12	Canonical_RBP
ENSG00000198755	RPL10A	Ribosomal_L1	TRUE	TRUE	TRUE	NA	TRUE	NA	TRUE	TRUE	TRUE	NA	TRUE	TRUE	TRUE	TRUE	TRUE	12	Canonical_RBP
ENSG00000198242	RPL23A	Ribosomal_L23,Ribosomal_L23eN	TRUE	TRUE	TRUE	NA	TRUE	TRUE	TRUE	TRUE	TRUE	TRUE	TRUE	TRUE	TRUE	NA	NA	12	Canonical_RBP
ENSG00000171863	RPS7	Ribosomal_S7e	TRUE	TRUE	TRUE	NA	TRUE	TRUE	NA	TRUE	TRUE	TRUE	TRUE	TRUE	NA	TRUE	TRUE	12	Canonical_RBP
ENSG00000099821	POLRMT	RNA_pol	TRUE	TRUE	TRUE	NA	TRUE	TRUE	TRUE	TRUE	TRUE	NA	TRUE	TRUE	NA	TRUE	TRUE	12	Canonical_RBP
ENSG00000107929	LARP4B	La	TRUE	TRUE	TRUE	NA	TRUE	TRUE	NA	TRUE	TRUE	TRUE	TRUE	NA	TRUE	TRUE	TRUE	12	Canonical_RBP
ENSG00000108349	CASC3	Btz	TRUE	TRUE	TRUE	NA	TRUE	TRUE	NA	TRUE	TRUE	TRUE	TRUE	TRUE	NA	TRUE	TRUE	12	Canonical_RBP
ENSG00000100129	EIF3L	Paf67	TRUE	NA	TRUE	NA	TRUE	TRUE	TRUE	TRUE	TRUE	TRUE	TRUE	TRUE	NA	TRUE	TRUE	12	Canonical_RBP
ENSG00000213516	RBMXL1	RBM1CTR,RRM_1	NA	TRUE	TRUE	NA	TRUE	TRUE	TRUE	NA	TRUE	TRUE	TRUE	TRUE	TRUE	TRUE	TRUE	12	Canonical_RBP
ENSG00000244462	RBM12	RRM_1	NA	TRUE	TRUE	NA	TRUE	TRUE	TRUE	TRUE	TRUE	TRUE	TRUE	TRUE	NA	TRUE	TRUE	12	Canonical_RBP
ENSG00000183751	TBL3	Utp13	NA	TRUE	TRUE	TRUE	TRUE	NA	TRUE	TRUE	TRUE	TRUE	TRUE	TRUE	NA	TRUE	TRUE	12	Canonical_RBP
ENSG00000197111	PCBP2	KH_1,KH_2	TRUE	TRUE	TRUE	NA	NA	TRUE	NA	TRUE	TRUE	TRUE	TRUE	TRUE	TRUE	TRUE	TRUE	12	Canonical_RBP
ENSG00000122299	ZC3H7A	zf-CCCH	TRUE	TRUE	TRUE	NA	NA	TRUE	NA	TRUE	TRUE	TRUE	TRUE	TRUE	TRUE	TRUE	TRUE	12	Canonical_RBP
ENSG00000100353	EIF3D	eIF-3_zeta	TRUE	TRUE	TRUE	NA	TRUE	TRUE	NA	TRUE	TRUE	TRUE	TRUE	TRUE	NA	TRUE	TRUE	12	Canonical_RBP
ENSG00000181222	POLR2A	RNA_pol_Rpb1_2,RNA_pol_Rpb1_3,RNA_pol_Rpb1_1	TRUE	TRUE	TRUE	TRUE	TRUE	NA	TRUE	NA	TRUE	TRUE	TRUE	TRUE	NA	TRUE	TRUE	12	Canonical_RBP
ENSG00000100813	ACIN1	SAP	TRUE	TRUE	TRUE	NA	TRUE	TRUE	NA	TRUE	TRUE	TRUE	TRUE	TRUE	NA	TRUE	TRUE	12	Canonical_RBP
ENSG00000119314	PTBP3	RRM_5,RRM_1	TRUE	TRUE	TRUE	NA	TRUE	TRUE	NA	TRUE	TRUE	TRUE	TRUE	NA	TRUE	TRUE	TRUE	12	Canonical_RBP
ENSG00000164934	DCAF13	Sof1,eIF2A	TRUE	TRUE	TRUE	NA	TRUE	TRUE	NA	TRUE	TRUE	TRUE	TRUE	TRUE	NA	TRUE	TRUE	12	Canonical_RBP
ENSG00000116221	MRPL37	PDCD9	NA	TRUE	TRUE	NA	NA	TRUE	TRUE	TRUE	TRUE	TRUE	TRUE	TRUE	TRUE	TRUE	TRUE	12	Canonical_RBP
ENSG00000146676	PURB	PurA	TRUE	TRUE	TRUE	NA	TRUE	TRUE	NA	TRUE	TRUE	TRUE	TRUE	TRUE	NA	TRUE	TRUE	12	Canonical_RBP
ENSG00000006744	ELAC2	Lactamase_B_4	TRUE	TRUE	TRUE	NA	TRUE	TRUE	TRUE	TRUE	TRUE	NA	TRUE	TRUE	TRUE	NA	NA	11	Canonical_RBP
ENSG00000102081	FMR1	KH_1,Agenet,FXMRP1_C_core	TRUE	TRUE	TRUE	NA	TRUE	TRUE	NA	TRUE	TRUE	TRUE	TRUE	NA	NA	TRUE	TRUE	11	Canonical_RBP
ENSG00000151304	SRFBP1	BUD22	TRUE	TRUE	TRUE	NA	NA	TRUE	NA	TRUE	TRUE	TRUE	TRUE	NA	TRUE	TRUE	TRUE	11	Canonical_RBP
ENSG00000110367	DDX6	DEAD	TRUE	TRUE	TRUE	NA	NA	TRUE	NA	TRUE	TRUE	TRUE	TRUE	TRUE	NA	TRUE	TRUE	11	Canonical_RBP
ENSG00000071082	RPL31	Ribosomal_L31e	NA	TRUE	TRUE	NA	NA	TRUE	NA	TRUE	TRUE	TRUE	TRUE	TRUE	TRUE	TRUE	TRUE	11	Canonical_RBP
ENSG00000008988	RPS20	Ribosomal_S10	TRUE	TRUE	TRUE	NA	TRUE	TRUE	NA	TRUE	TRUE	TRUE	TRUE	TRUE	TRUE	NA	NA	11	Canonical_RBP
ENSG00000105618	PRPF31	Prp31_C,Nop	TRUE	TRUE	TRUE	NA	TRUE	NA	TRUE	TRUE	TRUE	NA	TRUE	TRUE	NA	TRUE	TRUE	11	Canonical_RBP
ENSG00000134001	EIF2S1	EIF_2_alpha,S1	TRUE	NA	TRUE	NA	TRUE	TRUE	NA	TRUE	TRUE	TRUE	TRUE	TRUE	NA	TRUE	TRUE	11	Canonical_RBP
ENSG00000174243	DDX23	DEAD	TRUE	TRUE	TRUE	TRUE	TRUE	TRUE	TRUE	NA	TRUE	TRUE	TRUE	TRUE	NA	NA	NA	11	Canonical_RBP
ENSG00000184863	RBM33	RRM_1	TRUE	TRUE	TRUE	NA	TRUE	NA	TRUE	TRUE	TRUE	TRUE	TRUE	NA	NA	TRUE	TRUE	11	Canonical_RBP
ENSG00000115268	RPS15	Ribosomal_S19	TRUE	TRUE	TRUE	NA	NA	TRUE	NA	TRUE	TRUE	TRUE	TRUE	TRUE	NA	TRUE	TRUE	11	Canonical_RBP
ENSG00000134419	RPS15A	Ribosomal_S8	TRUE	NA	TRUE	NA	TRUE	TRUE	TRUE	TRUE	TRUE	NA	TRUE	TRUE	NA	TRUE	TRUE	11	Canonical_RBP
ENSG00000001497	LAS1L	Las1	TRUE	TRUE	TRUE	NA	NA	NA	TRUE	TRUE	TRUE	TRUE	TRUE	TRUE	NA	TRUE	TRUE	11	Canonical_RBP
ENSG00000131503	ANKHD1	KH_1	TRUE	TRUE	TRUE	NA	NA	TRUE	NA	TRUE	TRUE	TRUE	TRUE	TRUE	NA	TRUE	TRUE	11	Canonical_RBP
ENSG00000124383	MPHOSPH10	Mpp10	TRUE	TRUE	TRUE	NA	TRUE	NA	NA	TRUE	TRUE	TRUE	TRUE	TRUE	NA	TRUE	TRUE	11	Canonical_RBP
ENSG00000083896	YTHDC1	YTH	TRUE	TRUE	TRUE	NA	TRUE	NA	NA	TRUE	TRUE	TRUE	TRUE	TRUE	NA	TRUE	TRUE	11	Canonical_RBP
ENSG00000107625	DDX50	GUCT,ResIII,DEAD	TRUE	TRUE	TRUE	NA	TRUE	NA	TRUE	TRUE	TRUE	NA	TRUE	NA	TRUE	TRUE	TRUE	11	Canonical_RBP
ENSG00000162231	NXF1	Tap-RNA_bind,TAP_C,NTF2	TRUE	TRUE	TRUE	NA	TRUE	TRUE	NA	TRUE	TRUE	TRUE	TRUE	NA	NA	TRUE	TRUE	11	Canonical_RBP
ENSG00000075292	ZNF638	zf-C2H2_jaz,RRM_1	TRUE	TRUE	TRUE	NA	TRUE	NA	NA	TRUE	TRUE	TRUE	TRUE	TRUE	NA	TRUE	TRUE	11	Canonical_RBP
ENSG00000073792	IGF2BP2	KH_1,RRM_1	TRUE	TRUE	TRUE	NA	NA	TRUE	NA	TRUE	TRUE	TRUE	NA	TRUE	TRUE	TRUE	TRUE	11	Canonical_RBP
ENSG00000039123	MTREX	rRNA_proc-arch,DEAD	NA	TRUE	TRUE	NA	TRUE	NA	TRUE	TRUE	TRUE	TRUE	TRUE	TRUE	NA	TRUE	TRUE	11	Canonical_RBP
ENSG00000165271	NOL6	Nrap	NA	TRUE	TRUE	NA	TRUE	NA	TRUE	TRUE	TRUE	TRUE	TRUE	TRUE	NA	TRUE	TRUE	11	Canonical_RBP
ENSG00000130764	LRRC47	B3_4	TRUE	TRUE	TRUE	NA	TRUE	TRUE	NA	NA	TRUE	TRUE	TRUE	TRUE	NA	TRUE	TRUE	11	Canonical_RBP
ENSG00000205937	RNPS1	RRM_1	TRUE	TRUE	NA	TRUE	TRUE	TRUE	TRUE	TRUE	NA	TRUE	NA	TRUE	NA	TRUE	TRUE	11	Canonical_RBP
ENSG00000131013	PPIL4	RRM_1	TRUE	TRUE	TRUE	NA	TRUE	TRUE	NA	TRUE	TRUE	TRUE	TRUE	TRUE	TRUE	NA	NA	11	Canonical_RBP
ENSG00000178105	DDX10	ResIII,DEAD	TRUE	TRUE	TRUE	TRUE	TRUE	NA	TRUE	TRUE	TRUE	NA	TRUE	NA	NA	TRUE	TRUE	11	Canonical_RBP
ENSG00000088205	DDX18	DEAD	TRUE	TRUE	TRUE	NA	NA	NA	TRUE	TRUE	TRUE	TRUE	TRUE	TRUE	NA	TRUE	TRUE	11	Canonical_RBP
ENSG00000186468	RPS23	Ribosom_S12_S23	TRUE	TRUE	TRUE	TRUE	TRUE	NA	NA	NA	TRUE	NA	TRUE	TRUE	TRUE	TRUE	TRUE	11	Canonical_RBP
ENSG00000075856	SART3	Lsm_interact,RRM_1	TRUE	TRUE	TRUE	TRUE	TRUE	NA	TRUE	TRUE	TRUE	TRUE	TRUE	TRUE	NA	NA	NA	11	Canonical_RBP
ENSG00000125691	RPL23	Ribosomal_L14	NA	TRUE	TRUE	NA	NA	NA	TRUE	TRUE	TRUE	TRUE	TRUE	TRUE	TRUE	TRUE	TRUE	11	Canonical_RBP
ENSG00000185163	DDX51	ResIII,DEAD	TRUE	TRUE	TRUE	NA	TRUE	NA	TRUE	TRUE	TRUE	NA	TRUE	TRUE	NA	TRUE	TRUE	11	Canonical_RBP
ENSG00000163714	U2SURP	cwf21,RRM_1,Surp	TRUE	TRUE	TRUE	NA	TRUE	TRUE	TRUE	NA	TRUE	TRUE	TRUE	TRUE	NA	TRUE	NA	11	Canonical_RBP
ENSG00000152601	MBNL1	zf-CCCH	TRUE	TRUE	TRUE	NA	NA	TRUE	NA	TRUE	TRUE	TRUE	TRUE	TRUE	NA	TRUE	TRUE	11	Canonical_RBP
ENSG00000213782	DDX47	ResIII,DEAD	TRUE	TRUE	TRUE	TRUE	TRUE	NA	TRUE	TRUE	TRUE	NA	TRUE	NA	NA	TRUE	TRUE	11	Canonical_RBP
ENSG00000158417	EIF5B	IF-2,GTP_EFTU,MMR_HSR1,GTP_EFTU_D2	TRUE	TRUE	TRUE	NA	TRUE	TRUE	NA	TRUE	TRUE	TRUE	TRUE	TRUE	TRUE	NA	NA	11	Canonical_RBP
ENSG00000149658	YTHDF1	YTH	TRUE	TRUE	TRUE	NA	TRUE	TRUE	NA	TRUE	TRUE	NA	TRUE	TRUE	NA	TRUE	TRUE	11	Canonical_RBP
ENSG00000175467	SART1	SART-1	TRUE	TRUE	TRUE	NA	TRUE	NA	TRUE	TRUE	TRUE	TRUE	TRUE	TRUE	TRUE	NA	NA	11	Canonical_RBP
ENSG00000100650	SRSF5	RRM_1	TRUE	TRUE	NA	NA	TRUE	TRUE	NA	TRUE	TRUE	TRUE	NA	TRUE	TRUE	TRUE	TRUE	11	Canonical_RBP
ENSG00000162244	RPL29	Ribosomal_L29e	TRUE	TRUE	TRUE	TRUE	NA	TRUE	NA	TRUE	TRUE	TRUE	TRUE	TRUE	NA	TRUE	NA	11	Canonical_RBP
ENSG00000142534	RPS11	Ribosomal_S17	NA	TRUE	TRUE	NA	TRUE	TRUE	NA	TRUE	TRUE	TRUE	TRUE	TRUE	NA	TRUE	TRUE	11	Canonical_RBP
ENSG00000087269	NOP14	Nop14	TRUE	TRUE	TRUE	NA	TRUE	TRUE	TRUE	TRUE	TRUE	NA	TRUE	NA	NA	TRUE	TRUE	11	Canonical_RBP
ENSG00000278053	DDX52	ResIII,DEAD	TRUE	TRUE	TRUE	NA	TRUE	NA	TRUE	TRUE	TRUE	NA	TRUE	TRUE	NA	TRUE	TRUE	11	Canonical_RBP
ENSG00000160201	U2AF1	zf-CCCH,RRM_1	TRUE	TRUE	TRUE	NA	NA	NA	NA	TRUE	TRUE	TRUE	TRUE	TRUE	TRUE	TRUE	TRUE	11	Canonical_RBP
ENSG00000132341	RAN	MMR_HSR1	TRUE	TRUE	TRUE	NA	TRUE	NA	NA	TRUE	TRUE	TRUE	TRUE	TRUE	NA	TRUE	TRUE	11	Canonical_RBP
ENSG00000089157	RPLP0	Ribosomal_60s,Ribosomal_L10	TRUE	TRUE	TRUE	NA	NA	NA	TRUE	TRUE	TRUE	TRUE	TRUE	TRUE	NA	TRUE	TRUE	11	Canonical_RBP
ENSG00000136231	IGF2BP3	KH_1,RRM_1	TRUE	NA	TRUE	NA	TRUE	TRUE	TRUE	TRUE	TRUE	NA	TRUE	NA	TRUE	TRUE	TRUE	11	Canonical_RBP
ENSG00000080608	PUM3	CPL	TRUE	TRUE	TRUE	NA	TRUE	TRUE	TRUE	TRUE	TRUE	NA	TRUE	NA	NA	TRUE	TRUE	11	Canonical_RBP
ENSG00000186416	NKRF	R3H,G-patch	TRUE	TRUE	TRUE	NA	TRUE	TRUE	TRUE	TRUE	TRUE	NA	TRUE	TRUE	NA	TRUE	NA	11	Canonical_RBP
ENSG00000188529	SRSF10	RRM_1	TRUE	TRUE	NA	NA	TRUE	TRUE	TRUE	NA	TRUE	TRUE	NA	TRUE	TRUE	TRUE	TRUE	11	Canonical_RBP
ENSG00000144029	MRPS5	Ribosomal_S5_C,Ribosomal_S5	TRUE	TRUE	TRUE	NA	TRUE	TRUE	NA	TRUE	TRUE	NA	TRUE	TRUE	NA	TRUE	TRUE	11	Canonical_RBP
ENSG00000139746	RBM26	RRM_1,PWI	TRUE	TRUE	TRUE	TRUE	TRUE	TRUE	NA	TRUE	TRUE	TRUE	TRUE	TRUE	NA	NA	NA	11	Canonical_RBP
ENSG00000198231	DDX42	ResIII,DEAD	TRUE	TRUE	TRUE	NA	TRUE	NA	TRUE	NA	TRUE	TRUE	TRUE	TRUE	NA	TRUE	TRUE	11	Canonical_RBP
ENSG00000166889	PATL1	PAT1	TRUE	TRUE	TRUE	NA	NA	TRUE	NA	TRUE	TRUE	TRUE	TRUE	TRUE	NA	TRUE	TRUE	11	Canonical_RBP
ENSG00000114127	XRN1	XRN_N	TRUE	TRUE	TRUE	NA	NA	TRUE	NA	TRUE	TRUE	TRUE	TRUE	TRUE	NA	TRUE	TRUE	11	Canonical_RBP
ENSG00000168028	RPSA	Ribosomal_S2	TRUE	TRUE	TRUE	NA	TRUE	TRUE	NA	NA	TRUE	TRUE	TRUE	TRUE	NA	TRUE	TRUE	11	Canonical_RBP
ENSG00000247315	ZCCHC3	zf-CCHC	TRUE	TRUE	TRUE	NA	NA	TRUE	NA	TRUE	TRUE	NA	TRUE	TRUE	TRUE	TRUE	TRUE	11	Canonical_RBP
ENSG00000125445	MRPS7	Ribosomal_S7	TRUE	TRUE	TRUE	NA	TRUE	TRUE	TRUE	TRUE	TRUE	NA	TRUE	TRUE	TRUE	NA	NA	11	Canonical_RBP
ENSG00000125107	CNOT1	Not1	TRUE	TRUE	TRUE	NA	NA	TRUE	NA	TRUE	TRUE	TRUE	TRUE	TRUE	NA	TRUE	TRUE	11	Canonical_RBP
ENSG00000233927	RPS28	Ribosomal_S28e	TRUE	TRUE	TRUE	NA	NA	TRUE	NA	TRUE	TRUE	TRUE	TRUE	NA	TRUE	TRUE	TRUE	11	Canonical_RBP
ENSG00000178952	TUFM	GTP_EFTU,GTP_EFTU_D2,GTP_EFTU_D3	NA	TRUE	TRUE	NA	TRUE	NA	TRUE	TRUE	TRUE	TRUE	TRUE	TRUE	TRUE	TRUE	NA	11	Canonical_RBP
ENSG00000091009	RBM27	zf-CCCH,PWI	TRUE	TRUE	TRUE	NA	TRUE	TRUE	TRUE	TRUE	TRUE	TRUE	TRUE	TRUE	NA	NA	NA	11	Canonical_RBP
ENSG00000169714	CNBP	zf-CCHC	TRUE	TRUE	TRUE	NA	NA	NA	NA	TRUE	TRUE	TRUE	TRUE	TRUE	TRUE	TRUE	TRUE	11	Canonical_RBP
ENSG00000055917	PUM2	PUF	TRUE	TRUE	TRUE	NA	NA	TRUE	NA	TRUE	TRUE	TRUE	TRUE	TRUE	NA	TRUE	TRUE	11	Canonical_RBP
ENSG00000048991	R3HDM1	R3H	TRUE	TRUE	TRUE	NA	NA	TRUE	NA	TRUE	TRUE	NA	TRUE	TRUE	TRUE	TRUE	TRUE	11	Canonical_RBP
ENSG00000155636	RBM45	RRM_1	TRUE	TRUE	TRUE	NA	NA	TRUE	NA	TRUE	TRUE	NA	TRUE	TRUE	TRUE	TRUE	TRUE	11	Canonical_RBP
ENSG00000121057	AKAP1	KH_1,TUDOR	TRUE	TRUE	TRUE	NA	NA	TRUE	NA	TRUE	TRUE	TRUE	TRUE	TRUE	NA	TRUE	TRUE	11	Canonical_RBP
ENSG00000198000	NOL8	RRM_1	TRUE	TRUE	TRUE	NA	TRUE	NA	NA	TRUE	TRUE	NA	TRUE	TRUE	NA	TRUE	TRUE	10	Canonical_RBP
ENSG00000065548	ZC3H15	zf-CCCH	TRUE	TRUE	TRUE	NA	NA	TRUE	NA	TRUE	TRUE	NA	TRUE	TRUE	NA	TRUE	TRUE	10	Canonical_RBP
ENSG00000231500	RPS18	Ribosomal_S13	TRUE	TRUE	TRUE	NA	TRUE	TRUE	TRUE	NA	TRUE	TRUE	TRUE	TRUE	NA	NA	NA	10	Canonical_RBP
ENSG00000118181	RPS25	Ribosomal_S25	TRUE	TRUE	TRUE	NA	NA	TRUE	TRUE	NA	TRUE	TRUE	TRUE	TRUE	NA	TRUE	NA	10	Canonical_RBP
ENSG00000144895	EIF2A	eIF2A	NA	TRUE	TRUE	NA	TRUE	TRUE	NA	NA	TRUE	TRUE	TRUE	TRUE	NA	TRUE	TRUE	10	Canonical_RBP
ENSG00000204569	PPP1R10	zf-CCCH	TRUE	TRUE	TRUE	NA	TRUE	TRUE	TRUE	NA	TRUE	TRUE	TRUE	TRUE	NA	NA	NA	10	Canonical_RBP
ENSG00000121486	TRMT1L	TRM,Met_10	NA	TRUE	TRUE	NA	TRUE	NA	TRUE	TRUE	TRUE	TRUE	TRUE	NA	NA	TRUE	TRUE	10	Canonical_RBP
ENSG00000068654	POLR1A	RNA_pol_Rpb1_5,RNA_pol_Rpb1_4,RNA_pol_Rpb1_2,RNA_pol_Rpb1_3,RNA_pol_Rpb1_1	NA	TRUE	TRUE	NA	TRUE	NA	TRUE	NA	TRUE	TRUE	TRUE	TRUE	NA	TRUE	TRUE	10	Canonical_RBP
ENSG00000109475	RPL34	Ribosomal_L34e	NA	TRUE	TRUE	TRUE	NA	TRUE	NA	NA	TRUE	TRUE	TRUE	TRUE	NA	TRUE	TRUE	10	Canonical_RBP
ENSG00000132466	ANKRD17	KH_1	NA	TRUE	TRUE	NA	NA	TRUE	NA	TRUE	TRUE	TRUE	TRUE	TRUE	NA	TRUE	TRUE	10	Canonical_RBP
ENSG00000089048	ESF1	NUC153	TRUE	TRUE	TRUE	NA	NA	NA	NA	TRUE	TRUE	TRUE	TRUE	TRUE	NA	TRUE	TRUE	10	Canonical_RBP
ENSG00000104356	POP1	POP1,POPLD	NA	TRUE	TRUE	TRUE	TRUE	NA	TRUE	TRUE	TRUE	TRUE	TRUE	TRUE	NA	NA	NA	10	Canonical_RBP
ENSG00000159217	IGF2BP1	KH_1,RRM_1	TRUE	NA	TRUE	NA	TRUE	TRUE	TRUE	TRUE	TRUE	NA	NA	NA	TRUE	TRUE	TRUE	10	Canonical_RBP
ENSG00000040341	STAU2	dsrm	TRUE	TRUE	TRUE	NA	NA	TRUE	NA	TRUE	TRUE	NA	TRUE	TRUE	NA	TRUE	TRUE	10	Canonical_RBP
ENSG00000136628	EPRS	tRNA-synt_1c_C,HGTP_anticodon,tRNA-synt_1c,tRNA-synt_2b,ProRS-C_1	NA	TRUE	TRUE	TRUE	TRUE	NA	NA	NA	TRUE	TRUE	TRUE	TRUE	TRUE	TRUE	NA	10	Canonical_RBP
ENSG00000163214	DHX57	zf-CCCH,DEAD,HA2	TRUE	TRUE	TRUE	NA	NA	TRUE	NA	TRUE	TRUE	NA	TRUE	TRUE	NA	TRUE	TRUE	10	Canonical_RBP
ENSG00000142676	RPL11	Ribosomal_L5_C,Ribosomal_L5	TRUE	TRUE	TRUE	NA	TRUE	NA	TRUE	NA	NA	TRUE	TRUE	TRUE	NA	TRUE	TRUE	10	Canonical_RBP
ENSG00000146834	MEPCE	Bin3,Methyltransf_31	TRUE	TRUE	TRUE	NA	TRUE	NA	TRUE	TRUE	TRUE	TRUE	TRUE	TRUE	NA	NA	NA	10	Canonical_RBP
ENSG00000124214	STAU1	dsrm	TRUE	TRUE	TRUE	NA	NA	TRUE	NA	NA	TRUE	TRUE	TRUE	TRUE	NA	TRUE	TRUE	10	Canonical_RBP
ENSG00000166197	NOLC1	SRP40_C	TRUE	TRUE	NA	NA	TRUE	TRUE	NA	TRUE	NA	TRUE	TRUE	TRUE	NA	TRUE	TRUE	10	Canonical_RBP
ENSG00000112249	ASCC3	ResIII,DEAD	TRUE	TRUE	TRUE	NA	TRUE	TRUE	NA	NA	TRUE	NA	TRUE	TRUE	NA	TRUE	TRUE	10	Canonical_RBP
ENSG00000174780	SRP72	SRP72	TRUE	TRUE	TRUE	NA	TRUE	NA	NA	TRUE	TRUE	TRUE	TRUE	TRUE	TRUE	NA	NA	10	Canonical_RBP
ENSG00000130935	NOL11	NUC205	TRUE	NA	TRUE	NA	TRUE	TRUE	TRUE	TRUE	TRUE	NA	TRUE	NA	NA	TRUE	TRUE	10	Canonical_RBP
ENSG00000130119	GNL3L	MMR_HSR1	NA	TRUE	TRUE	NA	NA	TRUE	NA	TRUE	TRUE	TRUE	TRUE	TRUE	NA	TRUE	TRUE	10	Canonical_RBP
ENSG00000127804	METTL16	MTS	TRUE	NA	TRUE	NA	TRUE	TRUE	TRUE	TRUE	TRUE	NA	TRUE	NA	NA	TRUE	TRUE	10	Canonical_RBP
ENSG00000065183	WDR3	Utp12	NA	TRUE	TRUE	NA	TRUE	NA	TRUE	TRUE	TRUE	NA	TRUE	TRUE	NA	TRUE	TRUE	10	Canonical_RBP
ENSG00000144713	RPL32	Ribosomal_L32e	NA	TRUE	TRUE	NA	NA	NA	NA	TRUE	TRUE	TRUE	TRUE	TRUE	TRUE	TRUE	TRUE	10	Canonical_RBP
ENSG00000146963	LUC7L2	LUC7	TRUE	TRUE	TRUE	NA	TRUE	NA	TRUE	TRUE	NA	TRUE	NA	TRUE	NA	TRUE	TRUE	10	Canonical_RBP
ENSG00000125351	UPF3B	Smg4_UPF3	TRUE	NA	TRUE	NA	TRUE	TRUE	NA	TRUE	TRUE	TRUE	TRUE	NA	NA	TRUE	TRUE	10	Canonical_RBP
ENSG00000116754	SRSF11	RRM_1	TRUE	TRUE	NA	NA	NA	NA	TRUE	TRUE	TRUE	TRUE	TRUE	TRUE	TRUE	TRUE	NA	10	Canonical_RBP
ENSG00000125485	DDX31	ResIII,DEAD	TRUE	NA	TRUE	NA	TRUE	TRUE	TRUE	TRUE	TRUE	NA	TRUE	NA	NA	TRUE	TRUE	10	Canonical_RBP
ENSG00000188976	NOC2L	Noc2	TRUE	NA	TRUE	NA	TRUE	NA	TRUE	TRUE	TRUE	NA	TRUE	TRUE	NA	TRUE	TRUE	10	Canonical_RBP
ENSG00000096401	CDC5L	Myb_Cef	TRUE	TRUE	TRUE	TRUE	TRUE	NA	TRUE	NA	TRUE	TRUE	TRUE	TRUE	NA	NA	NA	10	Canonical_RBP
ENSG00000147403	RPL10	Ribosomal_L16	NA	TRUE	TRUE	NA	NA	NA	TRUE	TRUE	TRUE	TRUE	TRUE	TRUE	NA	TRUE	TRUE	10	Canonical_RBP
ENSG00000160818	GPATCH4	G-patch	NA	TRUE	TRUE	NA	TRUE	NA	NA	TRUE	TRUE	TRUE	TRUE	TRUE	NA	TRUE	TRUE	10	Canonical_RBP
ENSG00000091127	PUS7	TruD	TRUE	NA	TRUE	TRUE	TRUE	NA	TRUE	TRUE	TRUE	NA	TRUE	NA	NA	TRUE	TRUE	10	Canonical_RBP
ENSG00000149657	LSM14B	FDF,SM-ATX,LSM14	TRUE	TRUE	TRUE	NA	NA	TRUE	NA	NA	TRUE	TRUE	TRUE	TRUE	NA	TRUE	TRUE	10	Canonical_RBP
ENSG00000164346	NSA2	Ribosomal_S8e	TRUE	TRUE	TRUE	NA	NA	NA	TRUE	TRUE	TRUE	TRUE	TRUE	NA	NA	TRUE	TRUE	10	Canonical_RBP
ENSG00000183431	SF3A3	SF3a60_bindingd	TRUE	NA	TRUE	NA	TRUE	TRUE	TRUE	TRUE	TRUE	NA	TRUE	NA	NA	TRUE	TRUE	10	Canonical_RBP
ENSG00000173914	RBM4B	zf-CCHC,RRM_5,RRM_1	TRUE	TRUE	TRUE	NA	NA	NA	TRUE	TRUE	TRUE	NA	TRUE	TRUE	NA	TRUE	TRUE	10	Canonical_RBP
ENSG00000119812	FAM98A	DUF2465	TRUE	TRUE	TRUE	NA	NA	TRUE	NA	TRUE	TRUE	TRUE	TRUE	TRUE	TRUE	NA	NA	10	Canonical_RBP
ENSG00000047188	YTHDC2	R3H,DEAD,YTH,HA2	TRUE	TRUE	TRUE	NA	TRUE	TRUE	NA	TRUE	TRUE	NA	TRUE	NA	NA	TRUE	TRUE	10	Canonical_RBP
ENSG00000123908	AGO2	PAZ,Piwi	TRUE	TRUE	TRUE	NA	NA	TRUE	NA	TRUE	TRUE	NA	TRUE	TRUE	NA	TRUE	TRUE	10	Canonical_RBP
ENSG00000177613	CSTF2T	RRM_1	TRUE	TRUE	TRUE	NA	TRUE	NA	NA	TRUE	TRUE	TRUE	TRUE	TRUE	NA	TRUE	NA	10	Canonical_RBP
ENSG00000100403	ZC3H7B	zf-CCCH	TRUE	TRUE	TRUE	NA	NA	TRUE	NA	TRUE	TRUE	NA	TRUE	TRUE	NA	TRUE	TRUE	10	Canonical_RBP
ENSG00000205323	SARNP	SAP	TRUE	NA	TRUE	NA	TRUE	TRUE	TRUE	TRUE	TRUE	NA	TRUE	NA	NA	TRUE	TRUE	10	Canonical_RBP
ENSG00000048162	NOP16	Nop16	TRUE	TRUE	TRUE	NA	TRUE	TRUE	NA	TRUE	TRUE	TRUE	TRUE	TRUE	NA	NA	NA	10	Canonical_RBP
ENSG00000096080	MRPS18A	Ribosomal_S18	NA	TRUE	TRUE	NA	NA	TRUE	NA	NA	TRUE	TRUE	TRUE	TRUE	TRUE	TRUE	TRUE	10	Canonical_RBP
ENSG00000119705	SLIRP	RRM_1	TRUE	TRUE	TRUE	NA	NA	TRUE	NA	TRUE	TRUE	TRUE	TRUE	TRUE	TRUE	NA	NA	10	Canonical_RBP
ENSG00000103342	GSPT1	PAM2,GTP_EFTU,GTP_EFTU_D2,GTP_EFTU_D3	TRUE	TRUE	TRUE	NA	NA	TRUE	NA	TRUE	TRUE	NA	TRUE	NA	TRUE	TRUE	TRUE	10	Canonical_RBP
ENSG00000076067	RBMS2	RRM_1	TRUE	TRUE	TRUE	NA	NA	TRUE	NA	TRUE	TRUE	TRUE	TRUE	TRUE	TRUE	NA	NA	10	Canonical_RBP
ENSG00000172172	MRPL13	Ribosomal_L13	TRUE	TRUE	TRUE	NA	NA	TRUE	NA	TRUE	TRUE	TRUE	TRUE	NA	TRUE	TRUE	NA	10	Canonical_RBP
ENSG00000132485	ZRANB2	zf-RanBP	TRUE	TRUE	TRUE	NA	NA	NA	NA	TRUE	TRUE	TRUE	NA	TRUE	TRUE	TRUE	TRUE	10	Canonical_RBP
ENSG00000107951	MTPAP	PAP_assoc	TRUE	NA	TRUE	NA	TRUE	TRUE	TRUE	TRUE	TRUE	NA	TRUE	NA	NA	TRUE	TRUE	10	Canonical_RBP
ENSG00000118246	FASTKD2	RAP	TRUE	TRUE	TRUE	NA	NA	TRUE	NA	TRUE	TRUE	NA	TRUE	NA	TRUE	TRUE	TRUE	10	Canonical_RBP
ENSG00000164338	UTP15	UTP15_C	TRUE	TRUE	TRUE	NA	TRUE	NA	TRUE	TRUE	TRUE	NA	TRUE	NA	NA	TRUE	TRUE	10	Canonical_RBP
ENSG00000204560	DHX16	DEAD,HA2	TRUE	TRUE	TRUE	NA	TRUE	NA	TRUE	TRUE	TRUE	NA	TRUE	NA	NA	TRUE	NA	9	Canonical_RBP
ENSG00000102738	MRPS31	MRP-S31	TRUE	NA	TRUE	NA	NA	TRUE	NA	TRUE	TRUE	NA	TRUE	NA	TRUE	TRUE	TRUE	9	Canonical_RBP
ENSG00000083223	TUT7	zf-CCHC,PAP_assoc	TRUE	NA	TRUE	NA	TRUE	TRUE	NA	TRUE	TRUE	NA	TRUE	NA	NA	TRUE	TRUE	9	Canonical_RBP
ENSG00000123136	DDX39A	ResIII,DEAD	TRUE	NA	TRUE	NA	NA	TRUE	TRUE	TRUE	TRUE	NA	TRUE	NA	NA	TRUE	TRUE	9	Canonical_RBP
ENSG00000130749	ZC3H4	zf-CCCH	TRUE	TRUE	TRUE	NA	TRUE	NA	NA	TRUE	TRUE	TRUE	TRUE	TRUE	NA	NA	NA	9	Canonical_RBP
ENSG00000075151	EIF4G3	MA3,MIF4G,W2	TRUE	TRUE	TRUE	NA	NA	TRUE	NA	TRUE	NA	TRUE	TRUE	NA	NA	TRUE	TRUE	9	Canonical_RBP
ENSG00000104529	EEF1D	EF1_GNE	NA	TRUE	TRUE	TRUE	TRUE	NA	TRUE	NA	TRUE	TRUE	TRUE	TRUE	NA	NA	NA	9	Canonical_RBP
ENSG00000173545	ZNF622	zf-met,zf-C2H2_jaz	NA	TRUE	TRUE	NA	TRUE	TRUE	NA	TRUE	TRUE	NA	TRUE	NA	NA	TRUE	TRUE	9	Canonical_RBP
ENSG00000148296	SURF6	SURF6	TRUE	NA	TRUE	NA	TRUE	NA	NA	TRUE	TRUE	NA	TRUE	TRUE	NA	TRUE	TRUE	9	Canonical_RBP
ENSG00000136942	RPL35	Ribosomal_L29	NA	TRUE	TRUE	NA	TRUE	NA	NA	TRUE	TRUE	TRUE	TRUE	TRUE	NA	TRUE	NA	9	Canonical_RBP
ENSG00000169288	MRPL1	Ribosomal_L1	TRUE	TRUE	TRUE	NA	NA	TRUE	NA	TRUE	TRUE	NA	TRUE	NA	NA	TRUE	TRUE	9	Canonical_RBP
ENSG00000086189	DIMT1	RrnaAD	TRUE	NA	TRUE	NA	TRUE	NA	TRUE	TRUE	TRUE	NA	TRUE	NA	NA	TRUE	TRUE	9	Canonical_RBP
ENSG00000197728	RPS26	Ribosomal_S26e	TRUE	NA	TRUE	NA	TRUE	TRUE	NA	TRUE	TRUE	TRUE	TRUE	NA	TRUE	NA	NA	9	Canonical_RBP
ENSG00000178209	PLEC	S10_plectin	NA	TRUE	TRUE	NA	TRUE	NA	TRUE	TRUE	TRUE	TRUE	TRUE	TRUE	NA	NA	NA	9	Canonical_RBP
ENSG00000135763	URB2	Urb2	NA	NA	TRUE	TRUE	TRUE	NA	TRUE	NA	TRUE	NA	TRUE	TRUE	NA	TRUE	TRUE	9	Canonical_RBP
ENSG00000108848	LUC7L3	LUC7	TRUE	TRUE	NA	NA	TRUE	TRUE	TRUE	TRUE	NA	TRUE	NA	TRUE	NA	TRUE	NA	9	Canonical_RBP
ENSG00000148300	REXO4	RNase_T	TRUE	TRUE	TRUE	NA	NA	NA	NA	TRUE	TRUE	NA	TRUE	TRUE	NA	TRUE	TRUE	9	Canonical_RBP
ENSG00000116350	SRSF4	RRM_1	TRUE	TRUE	NA	NA	NA	TRUE	TRUE	TRUE	NA	TRUE	NA	TRUE	NA	TRUE	TRUE	9	Canonical_RBP
ENSG00000164548	TRA2A	RRM_1	TRUE	TRUE	NA	NA	NA	TRUE	NA	TRUE	NA	TRUE	NA	TRUE	TRUE	TRUE	TRUE	9	Canonical_RBP
ENSG00000122257	RBBP6	zf-CCHC_2,zf-CCHC	TRUE	TRUE	TRUE	NA	TRUE	NA	NA	NA	TRUE	TRUE	TRUE	TRUE	NA	NA	TRUE	9	Canonical_RBP
ENSG00000145912	NHP2	Ribosomal_L7Ae	NA	TRUE	TRUE	NA	TRUE	NA	NA	TRUE	TRUE	TRUE	TRUE	TRUE	TRUE	NA	NA	9	Canonical_RBP
ENSG00000196141	SPATS2L	DUF1387	TRUE	NA	TRUE	NA	TRUE	TRUE	NA	TRUE	TRUE	TRUE	TRUE	TRUE	NA	NA	NA	9	Canonical_RBP
ENSG00000082153	BZW1	W2	TRUE	NA	TRUE	NA	NA	TRUE	TRUE	TRUE	TRUE	NA	TRUE	NA	NA	TRUE	TRUE	9	Canonical_RBP
ENSG00000169251	NMD3	NMD3	NA	TRUE	TRUE	NA	NA	NA	NA	TRUE	TRUE	TRUE	TRUE	TRUE	NA	TRUE	TRUE	9	Canonical_RBP
ENSG00000198265	HELZ	zf-CCCH,ResIII	TRUE	TRUE	TRUE	NA	NA	TRUE	NA	TRUE	NA	NA	TRUE	TRUE	NA	TRUE	TRUE	9	Canonical_RBP
ENSG00000060339	CCAR1	S1-like,SAP	TRUE	TRUE	NA	NA	TRUE	NA	TRUE	TRUE	TRUE	TRUE	TRUE	TRUE	NA	NA	NA	9	Canonical_RBP
ENSG00000136261	BZW2	W2	NA	NA	TRUE	NA	TRUE	TRUE	TRUE	NA	TRUE	TRUE	TRUE	NA	NA	TRUE	TRUE	9	Canonical_RBP
ENSG00000158545	ZC3H18	zf-CCCH	NA	TRUE	NA	NA	NA	TRUE	NA	TRUE	TRUE	TRUE	TRUE	TRUE	NA	TRUE	TRUE	9	Canonical_RBP
ENSG00000116120	FARSB	B3_4,B5	NA	TRUE	TRUE	NA	NA	NA	NA	NA	TRUE	TRUE	TRUE	TRUE	TRUE	TRUE	TRUE	9	Canonical_RBP
ENSG00000126457	PRMT1	MTS,Met_10	TRUE	TRUE	TRUE	NA	TRUE	NA	TRUE	NA	TRUE	NA	TRUE	NA	NA	TRUE	TRUE	9	Canonical_RBP
ENSG00000184110	EIF3C	eIF-3c_N	TRUE	NA	TRUE	NA	TRUE	TRUE	NA	TRUE	TRUE	NA	TRUE	NA	NA	TRUE	TRUE	9	Canonical_RBP
ENSG00000197498	RPF2	Brix	TRUE	TRUE	TRUE	NA	NA	NA	NA	TRUE	TRUE	NA	TRUE	NA	TRUE	TRUE	TRUE	9	Canonical_RBP
ENSG00000124207	CSE1L	IBN_N	NA	TRUE	TRUE	TRUE	TRUE	NA	TRUE	NA	NA	TRUE	TRUE	TRUE	TRUE	NA	NA	9	Canonical_RBP
ENSG00000105364	MRPL4	Ribosomal_L4	TRUE	TRUE	TRUE	NA	NA	NA	NA	TRUE	TRUE	TRUE	TRUE	TRUE	TRUE	NA	NA	9	Canonical_RBP
ENSG00000171262	FAM98B	DUF2465	TRUE	TRUE	TRUE	NA	TRUE	TRUE	TRUE	NA	TRUE	TRUE	TRUE	NA	NA	NA	NA	9	Canonical_RBP
ENSG00000113407	TARS	tRNA_SAD,HGTP_anticodon,tRNA-synt_2b	NA	TRUE	TRUE	NA	TRUE	NA	TRUE	NA	TRUE	TRUE	TRUE	TRUE	TRUE	NA	NA	9	Canonical_RBP
ENSG00000179115	FARSA	tRNA-synt_2d	TRUE	TRUE	TRUE	NA	NA	TRUE	NA	NA	TRUE	TRUE	TRUE	NA	NA	TRUE	TRUE	9	Canonical_RBP
ENSG00000163811	WDR43	Utp12	NA	TRUE	TRUE	NA	TRUE	NA	NA	TRUE	NA	TRUE	TRUE	TRUE	NA	TRUE	TRUE	9	Canonical_RBP
ENSG00000127022	CANX	Calreticulin	TRUE	TRUE	TRUE	NA	NA	NA	NA	TRUE	TRUE	TRUE	TRUE	TRUE	TRUE	NA	NA	9	Canonical_RBP
ENSG00000108424	KPNB1	IBN_N	TRUE	TRUE	TRUE	NA	TRUE	NA	TRUE	NA	TRUE	TRUE	TRUE	TRUE	NA	NA	NA	9	Canonical_RBP
ENSG00000153250	RBMS1	RRM_1	TRUE	TRUE	TRUE	NA	NA	NA	NA	TRUE	TRUE	NA	TRUE	TRUE	NA	TRUE	TRUE	9	Canonical_RBP
ENSG00000114686	MRPL3	Ribosomal_L3	TRUE	TRUE	TRUE	NA	NA	TRUE	NA	TRUE	TRUE	NA	TRUE	NA	NA	TRUE	TRUE	9	Canonical_RBP
ENSG00000136270	TBRG4	RAP	TRUE	NA	TRUE	NA	TRUE	TRUE	NA	TRUE	TRUE	NA	TRUE	NA	NA	TRUE	TRUE	9	Canonical_RBP
ENSG00000180098	TRNAU1AP	RRM_1	TRUE	NA	TRUE	NA	NA	TRUE	NA	TRUE	TRUE	NA	TRUE	NA	TRUE	TRUE	TRUE	9	Canonical_RBP
ENSG00000132478	UNK	zf-CCCH	TRUE	TRUE	NA	NA	NA	TRUE	NA	TRUE	TRUE	NA	TRUE	NA	TRUE	TRUE	TRUE	9	Canonical_RBP
ENSG00000086504	MRPL28	Ribosomal_L28	NA	TRUE	TRUE	NA	NA	TRUE	NA	TRUE	TRUE	TRUE	TRUE	TRUE	TRUE	NA	NA	9	Canonical_RBP
ENSG00000083544	TDRD3	TUDOR,SMN	TRUE	NA	TRUE	NA	NA	TRUE	NA	TRUE	TRUE	TRUE	TRUE	NA	NA	TRUE	TRUE	9	Canonical_RBP
ENSG00000104907	TRMT1	zf-CCCH,TRM,Met_10	NA	NA	TRUE	NA	TRUE	TRUE	TRUE	TRUE	TRUE	TRUE	NA	TRUE	NA	NA	NA	8	Canonical_RBP
ENSG00000167088	SNRPD1	LSM	TRUE	NA	NA	NA	TRUE	TRUE	NA	TRUE	TRUE	NA	TRUE	NA	TRUE	TRUE	NA	8	Canonical_RBP
ENSG00000101161	PRPF6	PRP1_N	NA	TRUE	NA	TRUE	TRUE	TRUE	TRUE	TRUE	TRUE	NA	NA	TRUE	NA	NA	NA	8	Canonical_RBP
ENSG00000102241	HTATSF1	RRM_1	NA	TRUE	TRUE	NA	TRUE	NA	NA	TRUE	TRUE	TRUE	TRUE	TRUE	NA	NA	NA	8	Canonical_RBP
ENSG00000146223	RPL7L1	Ribosomal_L30_N,Ribosomal_L30	TRUE	NA	TRUE	NA	NA	NA	NA	TRUE	TRUE	NA	TRUE	TRUE	NA	TRUE	TRUE	8	Canonical_RBP
ENSG00000125977	EIF2S2	eIF-5_eIF-2B	TRUE	NA	TRUE	NA	NA	TRUE	NA	TRUE	TRUE	TRUE	TRUE	NA	TRUE	NA	NA	8	Canonical_RBP
ENSG00000112531	QKI	KH_1	TRUE	TRUE	TRUE	NA	TRUE	NA	NA	NA	TRUE	TRUE	TRUE	TRUE	NA	NA	NA	8	Canonical_RBP
ENSG00000156508	EEF1A1	GTP_EFTU,GTP_EFTU_D2,GTP_EFTU_D3	TRUE	NA	TRUE	NA	NA	NA	TRUE	TRUE	TRUE	NA	TRUE	NA	NA	TRUE	TRUE	8	Canonical_RBP
ENSG00000100410	PHF5A	PHF5	TRUE	TRUE	TRUE	NA	NA	NA	NA	TRUE	TRUE	NA	TRUE	NA	NA	TRUE	TRUE	8	Canonical_RBP
ENSG00000143977	SNRPG	LSM	NA	NA	TRUE	NA	TRUE	NA	NA	TRUE	TRUE	NA	TRUE	NA	TRUE	TRUE	TRUE	8	Canonical_RBP
ENSG00000108107	RPL28	Ribosomal_L28e	NA	TRUE	TRUE	NA	NA	TRUE	NA	TRUE	TRUE	NA	TRUE	NA	TRUE	TRUE	NA	8	Canonical_RBP
ENSG00000198563	DDX39B	ResIII,DEAD	NA	TRUE	TRUE	NA	NA	NA	TRUE	NA	TRUE	NA	TRUE	TRUE	NA	TRUE	TRUE	8	Canonical_RBP
ENSG00000189091	SF3B3	CPSF_A	NA	TRUE	TRUE	TRUE	TRUE	NA	TRUE	NA	NA	TRUE	TRUE	TRUE	NA	NA	NA	8	Canonical_RBP
ENSG00000003756	RBM5	zf-RanBP,RRM_1,G-patch	TRUE	NA	TRUE	NA	NA	TRUE	NA	NA	TRUE	NA	TRUE	NA	TRUE	TRUE	TRUE	8	Canonical_RBP
ENSG00000167721	TSR1	AARP2CN	NA	TRUE	TRUE	NA	TRUE	NA	TRUE	TRUE	TRUE	TRUE	TRUE	NA	NA	NA	NA	8	Canonical_RBP
ENSG00000113643	RARS	Arg_tRNA_synt_N,tRNA-synt_1d,DALR_1	NA	TRUE	TRUE	TRUE	NA	NA	TRUE	NA	TRUE	TRUE	TRUE	TRUE	NA	NA	NA	8	Canonical_RBP
ENSG00000109534	GAR1	Gar1	TRUE	NA	TRUE	NA	NA	TRUE	NA	TRUE	TRUE	NA	TRUE	NA	NA	TRUE	TRUE	8	Canonical_RBP
ENSG00000126749	EMG1	EMG1	TRUE	NA	TRUE	NA	TRUE	NA	NA	TRUE	TRUE	NA	TRUE	NA	NA	TRUE	TRUE	8	Canonical_RBP
ENSG00000105373	NOP53	Nop53	TRUE	TRUE	TRUE	NA	TRUE	NA	NA	TRUE	TRUE	TRUE	TRUE	NA	NA	NA	NA	8	Canonical_RBP
ENSG00000110107	PRPF19	Prp19	NA	TRUE	TRUE	TRUE	TRUE	NA	TRUE	NA	NA	TRUE	TRUE	TRUE	NA	NA	NA	8	Canonical_RBP
ENSG00000091542	ALKBH5	2OG-FeII_Oxy_2	TRUE	TRUE	TRUE	NA	NA	NA	NA	TRUE	TRUE	NA	TRUE	NA	NA	TRUE	TRUE	8	Canonical_RBP
ENSG00000150990	DHX37	DEAD,HA2	NA	TRUE	TRUE	NA	NA	NA	TRUE	NA	TRUE	NA	TRUE	TRUE	NA	TRUE	TRUE	8	Canonical_RBP
ENSG00000033030	ZCCHC8	zf-CCHC	NA	TRUE	TRUE	NA	TRUE	NA	NA	TRUE	TRUE	TRUE	TRUE	TRUE	NA	NA	NA	8	Canonical_RBP
ENSG00000067248	DHX29	DEAD,HA2	TRUE	TRUE	TRUE	NA	NA	TRUE	NA	NA	TRUE	NA	TRUE	NA	NA	TRUE	TRUE	8	Canonical_RBP
ENSG00000132361	CLUH	eIF3_p135	NA	TRUE	TRUE	NA	NA	NA	NA	NA	TRUE	TRUE	TRUE	TRUE	NA	TRUE	TRUE	8	Canonical_RBP
ENSG00000173674	EIF1AX	eIF-1a	TRUE	TRUE	TRUE	NA	NA	TRUE	NA	TRUE	TRUE	NA	NA	NA	NA	TRUE	TRUE	8	Canonical_RBP
ENSG00000083520	DIS3	RNB,PIN_4	NA	TRUE	TRUE	TRUE	TRUE	NA	TRUE	NA	TRUE	TRUE	TRUE	NA	NA	NA	NA	8	Canonical_RBP
ENSG00000163694	RBM47	RRM_1	TRUE	NA	TRUE	NA	TRUE	TRUE	NA	TRUE	TRUE	NA	TRUE	NA	TRUE	NA	NA	8	Canonical_RBP
ENSG00000129460	NGDN	Sas10_Utp3	TRUE	TRUE	TRUE	NA	NA	NA	NA	TRUE	TRUE	NA	TRUE	NA	TRUE	NA	TRUE	8	Canonical_RBP
ENSG00000171861	MRM3	SpoU_methylase	TRUE	NA	TRUE	NA	NA	TRUE	NA	TRUE	TRUE	NA	TRUE	NA	NA	TRUE	TRUE	8	Canonical_RBP
ENSG00000100354	TNRC6B	Ago_hook	NA	TRUE	NA	NA	NA	TRUE	NA	TRUE	TRUE	TRUE	NA	TRUE	NA	TRUE	TRUE	8	Canonical_RBP
ENSG00000198917	SPOUT1	Methyltrn_RNA_3	TRUE	NA	TRUE	NA	TRUE	NA	NA	TRUE	TRUE	NA	TRUE	NA	NA	TRUE	TRUE	8	Canonical_RBP
ENSG00000100320	RBFOX2	Fox-1_C,RRM_1	TRUE	NA	TRUE	NA	NA	TRUE	NA	TRUE	TRUE	NA	TRUE	NA	NA	TRUE	TRUE	8	Canonical_RBP
ENSG00000082898	XPO1	CRM1_C,Xpo1,IBN_N	NA	TRUE	TRUE	NA	TRUE	NA	TRUE	NA	TRUE	TRUE	TRUE	TRUE	NA	NA	NA	8	Canonical_RBP
ENSG00000182810	DDX28	DEAD	TRUE	NA	TRUE	NA	NA	TRUE	NA	TRUE	TRUE	NA	TRUE	NA	NA	TRUE	TRUE	8	Canonical_RBP
ENSG00000113387	SUB1	PC4	TRUE	TRUE	NA	NA	NA	TRUE	TRUE	TRUE	TRUE	TRUE	NA	TRUE	NA	NA	NA	8	Canonical_RBP
ENSG00000163655	GMPS	tRNA_Me_trans	NA	TRUE	TRUE	NA	TRUE	NA	TRUE	NA	TRUE	TRUE	TRUE	TRUE	NA	NA	NA	8	Canonical_RBP
ENSG00000182196	ARL6IP4	SR-25	TRUE	TRUE	TRUE	NA	NA	NA	NA	TRUE	TRUE	TRUE	NA	NA	NA	TRUE	TRUE	8	Canonical_RBP
ENSG00000132591	ERAL1	MMR_HSR1	TRUE	TRUE	TRUE	NA	TRUE	TRUE	NA	TRUE	TRUE	NA	TRUE	NA	NA	NA	NA	8	Canonical_RBP
ENSG00000074356	NCBP3	NCBP3	TRUE	NA	TRUE	NA	TRUE	TRUE	NA	TRUE	TRUE	NA	NA	NA	NA	TRUE	TRUE	8	Canonical_RBP
ENSG00000182154	MRPL41	MRP-L27	TRUE	TRUE	TRUE	NA	NA	TRUE	NA	TRUE	TRUE	NA	TRUE	NA	TRUE	NA	NA	8	Canonical_RBP
ENSG00000167986	DDB1	CPSF_A	NA	TRUE	TRUE	NA	TRUE	NA	TRUE	NA	TRUE	TRUE	TRUE	TRUE	NA	NA	NA	8	Canonical_RBP
ENSG00000183520	UTP11	Utp11	TRUE	NA	TRUE	NA	TRUE	NA	NA	TRUE	TRUE	NA	TRUE	NA	NA	TRUE	TRUE	8	Canonical_RBP
ENSG00000156976	EIF4A2	ResIII,DEAD	TRUE	NA	TRUE	NA	NA	TRUE	NA	TRUE	TRUE	NA	NA	NA	TRUE	TRUE	TRUE	8	Canonical_RBP
ENSG00000204392	LSM2	LSM	TRUE	NA	TRUE	NA	NA	NA	NA	TRUE	TRUE	TRUE	TRUE	NA	NA	TRUE	TRUE	8	Canonical_RBP
ENSG00000086102	NFX1	R3H	TRUE	NA	TRUE	NA	NA	TRUE	NA	TRUE	TRUE	NA	NA	TRUE	NA	TRUE	TRUE	8	Canonical_RBP
ENSG00000138035	PNPT1	KH_1,RNase_PH,PNPase,S1,RNase_PH_C	TRUE	NA	TRUE	NA	TRUE	TRUE	NA	NA	TRUE	NA	TRUE	NA	NA	TRUE	TRUE	8	Canonical_RBP
ENSG00000108651	UTP6	U3_assoc_6	NA	TRUE	TRUE	NA	TRUE	NA	TRUE	NA	TRUE	NA	TRUE	NA	NA	TRUE	TRUE	8	Canonical_RBP
ENSG00000049883	PTCD2	MRP-S27	TRUE	NA	TRUE	NA	NA	TRUE	NA	TRUE	TRUE	NA	TRUE	NA	NA	TRUE	TRUE	8	Canonical_RBP
ENSG00000117569	PTBP2	RRM_5,RRM_1	TRUE	NA	TRUE	NA	NA	NA	NA	TRUE	TRUE	NA	TRUE	NA	TRUE	TRUE	TRUE	8	Canonical_RBP
ENSG00000179912	R3HDM2	R3H	NA	NA	TRUE	NA	NA	TRUE	NA	TRUE	TRUE	NA	TRUE	NA	TRUE	TRUE	TRUE	8	Canonical_RBP
ENSG00000181588	MEX3D	KH_1	TRUE	NA	TRUE	NA	NA	TRUE	NA	TRUE	TRUE	NA	TRUE	NA	NA	TRUE	TRUE	8	Canonical_RBP
ENSG00000130589	HELZ2	RNB	TRUE	TRUE	TRUE	NA	NA	TRUE	NA	NA	TRUE	TRUE	TRUE	TRUE	NA	NA	NA	8	Canonical_RBP
ENSG00000141994	DUS3L	Dus	TRUE	TRUE	TRUE	TRUE	TRUE	NA	NA	NA	TRUE	TRUE	NA	NA	NA	NA	NA	7	Canonical_RBP
ENSG00000133226	SRRM1	PWI	TRUE	TRUE	TRUE	NA	NA	NA	NA	NA	NA	TRUE	TRUE	TRUE	NA	TRUE	NA	7	Canonical_RBP
ENSG00000115866	DARS	tRNA_anti-codon,tRNA-synt_2	NA	TRUE	TRUE	NA	NA	NA	NA	TRUE	TRUE	TRUE	TRUE	TRUE	NA	NA	NA	7	Canonical_RBP
ENSG00000055332	EIF2AK2	dsrm	TRUE	NA	TRUE	NA	NA	NA	NA	NA	TRUE	TRUE	TRUE	NA	NA	TRUE	TRUE	7	Canonical_RBP
ENSG00000204394	VARS	tRNA-synt_1g,Anticodon_1,tRNA-synt_1	NA	TRUE	TRUE	NA	TRUE	NA	NA	NA	TRUE	TRUE	TRUE	TRUE	NA	NA	NA	7	Canonical_RBP
ENSG00000184967	NOC4L	CBF	NA	NA	TRUE	NA	NA	NA	TRUE	TRUE	TRUE	NA	TRUE	NA	NA	TRUE	TRUE	7	Canonical_RBP
ENSG00000065427	KARS	tRNA_anti-codon,tRNA-synt_2	NA	TRUE	TRUE	NA	TRUE	NA	NA	NA	TRUE	TRUE	TRUE	TRUE	NA	NA	NA	7	Canonical_RBP
ENSG00000124795	DEK	SAP	TRUE	TRUE	NA	NA	TRUE	NA	NA	TRUE	TRUE	TRUE	NA	TRUE	NA	NA	NA	7	Canonical_RBP
ENSG00000080345	RIF1	Rif1_N	NA	TRUE	TRUE	NA	TRUE	NA	TRUE	NA	TRUE	TRUE	NA	TRUE	NA	NA	NA	7	Canonical_RBP
ENSG00000153914	SREK1	RRM_1	TRUE	TRUE	TRUE	NA	TRUE	NA	NA	NA	TRUE	TRUE	TRUE	NA	NA	NA	NA	7	Canonical_RBP
ENSG00000182774	RPS17	Ribosomal_S17e	TRUE	TRUE	TRUE	NA	NA	NA	NA	NA	TRUE	TRUE	TRUE	TRUE	NA	NA	NA	7	Canonical_RBP
ENSG00000127616	SMARCA4	ResIII,BRK	NA	TRUE	TRUE	NA	TRUE	NA	TRUE	NA	TRUE	NA	TRUE	TRUE	NA	NA	NA	7	Canonical_RBP
ENSG00000110104	CCDC86	Cgr1	TRUE	TRUE	TRUE	NA	TRUE	NA	NA	TRUE	TRUE	NA	TRUE	NA	NA	NA	NA	7	Canonical_RBP
ENSG00000146909	NOM1	MA3,MIF4G	TRUE	TRUE	TRUE	NA	NA	NA	NA	NA	TRUE	NA	TRUE	NA	NA	TRUE	TRUE	7	Canonical_RBP
ENSG00000104131	EIF3J	eIF3_subunit	NA	TRUE	TRUE	NA	NA	TRUE	NA	NA	TRUE	TRUE	TRUE	TRUE	NA	NA	NA	7	Canonical_RBP
ENSG00000153147	SMARCA5	ResIII,DEAD	NA	TRUE	NA	NA	TRUE	NA	TRUE	NA	TRUE	TRUE	TRUE	TRUE	NA	NA	NA	7	Canonical_RBP
ENSG00000197958	RPL12	Ribosomal_L11,Ribosomal_L11_N	TRUE	TRUE	TRUE	NA	NA	NA	NA	NA	NA	TRUE	TRUE	TRUE	TRUE	NA	NA	7	Canonical_RBP
ENSG00000126254	RBM42	RRM_1	NA	TRUE	TRUE	NA	TRUE	NA	NA	TRUE	TRUE	NA	TRUE	TRUE	NA	NA	NA	7	Canonical_RBP
ENSG00000125743	SNRPD2	LSM	NA	NA	TRUE	NA	NA	NA	TRUE	TRUE	TRUE	NA	TRUE	NA	TRUE	TRUE	NA	7	Canonical_RBP
ENSG00000067533	RRP15	Rrp15p	NA	TRUE	TRUE	NA	TRUE	NA	NA	NA	TRUE	TRUE	TRUE	TRUE	NA	NA	NA	7	Canonical_RBP
ENSG00000172053	QARS	tRNA-synt_1c_C,tRNA_synt_1c_R2,tRNA_synt_1c_R1,tRNA-synt_1c	NA	TRUE	TRUE	NA	TRUE	NA	TRUE	NA	TRUE	TRUE	NA	TRUE	NA	NA	NA	7	Canonical_RBP
ENSG00000185721	DRG1	MMR_HSR1	NA	TRUE	TRUE	NA	NA	TRUE	NA	NA	TRUE	NA	TRUE	NA	NA	TRUE	TRUE	7	Canonical_RBP
ENSG00000133773	CCDC59	rRNA_processing	NA	TRUE	TRUE	NA	NA	TRUE	NA	TRUE	TRUE	NA	TRUE	TRUE	NA	NA	NA	7	Canonical_RBP
ENSG00000117360	PRPF3	PRP3,PWI	TRUE	TRUE	TRUE	NA	TRUE	NA	TRUE	NA	TRUE	NA	TRUE	NA	NA	NA	NA	7	Canonical_RBP
ENSG00000123200	ZC3H13	zf-CCCH	TRUE	TRUE	TRUE	NA	TRUE	NA	NA	NA	TRUE	TRUE	TRUE	NA	NA	NA	NA	7	Canonical_RBP
ENSG00000138593	SECISBP2L	Ribosomal_L7Ae	TRUE	NA	TRUE	NA	NA	TRUE	NA	TRUE	TRUE	NA	NA	NA	NA	TRUE	TRUE	7	Canonical_RBP
ENSG00000150593	PDCD4	MA3	NA	TRUE	TRUE	NA	TRUE	NA	TRUE	NA	TRUE	TRUE	TRUE	NA	NA	NA	NA	7	Canonical_RBP
ENSG00000076053	RBM7	RRM_5,RRM_1	TRUE	NA	TRUE	NA	NA	TRUE	NA	TRUE	TRUE	NA	TRUE	TRUE	NA	NA	NA	7	Canonical_RBP
ENSG00000124541	RRP36	RRP36	TRUE	TRUE	TRUE	NA	NA	TRUE	NA	TRUE	TRUE	NA	TRUE	NA	NA	NA	NA	7	Canonical_RBP
ENSG00000120705	ETF1	eRF1_2,eRF1_3,eRF1_1	NA	TRUE	TRUE	NA	NA	NA	NA	TRUE	TRUE	NA	TRUE	NA	NA	TRUE	TRUE	7	Canonical_RBP
ENSG00000104408	EIF3E	eIF3_N	TRUE	NA	NA	NA	NA	TRUE	NA	NA	NA	TRUE	TRUE	TRUE	NA	TRUE	TRUE	7	Canonical_RBP
ENSG00000134744	TUT4	zf-CCHC,PAP_assoc	TRUE	TRUE	TRUE	NA	NA	TRUE	NA	TRUE	NA	NA	NA	NA	NA	TRUE	TRUE	7	Canonical_RBP
ENSG00000121274	TENT4B	PAP_assoc	TRUE	NA	TRUE	NA	NA	NA	NA	TRUE	TRUE	NA	TRUE	NA	NA	TRUE	TRUE	7	Canonical_RBP
ENSG00000140694	PARN	R3H,RNA_bind,CAF1	NA	NA	TRUE	NA	NA	NA	TRUE	TRUE	TRUE	NA	TRUE	NA	NA	TRUE	TRUE	7	Canonical_RBP
ENSG00000108826	MRPL27	Ribosomal_L27	TRUE	NA	TRUE	NA	NA	TRUE	NA	TRUE	TRUE	NA	TRUE	NA	TRUE	NA	NA	7	Canonical_RBP
ENSG00000186566	GPATCH8	zf-C2H2_jaz,G-patch	TRUE	TRUE	TRUE	NA	TRUE	NA	NA	NA	TRUE	TRUE	NA	TRUE	NA	NA	NA	7	Canonical_RBP
ENSG00000123352	SPATS2	DUF1387	NA	NA	TRUE	NA	NA	TRUE	NA	TRUE	TRUE	TRUE	TRUE	TRUE	NA	NA	NA	7	Canonical_RBP
ENSG00000153201	RANBP2	zf-RanBP	NA	TRUE	TRUE	NA	NA	NA	TRUE	NA	TRUE	TRUE	NA	TRUE	TRUE	NA	NA	7	Canonical_RBP
ENSG00000156502	SUPV3L1	SUV3_C	TRUE	NA	TRUE	NA	NA	TRUE	NA	TRUE	TRUE	NA	NA	NA	NA	TRUE	TRUE	7	Canonical_RBP
ENSG00000134597	RBMX2	RRM_1	NA	TRUE	TRUE	NA	NA	NA	NA	TRUE	TRUE	NA	TRUE	NA	NA	TRUE	TRUE	7	Canonical_RBP
ENSG00000065150	IPO5	IBN_N	TRUE	TRUE	TRUE	NA	TRUE	NA	TRUE	NA	NA	TRUE	NA	TRUE	NA	NA	NA	7	Canonical_RBP
ENSG00000165526	RPUSD4	PseudoU_synth_2	TRUE	NA	TRUE	NA	NA	TRUE	NA	TRUE	TRUE	NA	TRUE	NA	TRUE	NA	NA	7	Canonical_RBP
ENSG00000144161	ZC3H8	zf-CCCH,zf-CCCH_2	TRUE	TRUE	TRUE	NA	NA	NA	NA	TRUE	TRUE	TRUE	TRUE	NA	NA	NA	NA	7	Canonical_RBP
ENSG00000177192	PUS1	PseudoU_synth_1	TRUE	NA	TRUE	NA	TRUE	NA	NA	TRUE	TRUE	NA	TRUE	NA	TRUE	NA	NA	7	Canonical_RBP
ENSG00000106263	EIF3B	RRM_1,eIF2A	NA	TRUE	TRUE	NA	TRUE	NA	NA	NA	TRUE	TRUE	TRUE	TRUE	NA	NA	NA	7	Canonical_RBP
ENSG00000090861	AARS	tRNA_SAD,tRNA-synt_2c,DHHA1	NA	TRUE	NA	NA	TRUE	NA	NA	NA	NA	TRUE	TRUE	TRUE	NA	TRUE	TRUE	7	Canonical_RBP
ENSG00000132676	DAP3	DAP3	TRUE	NA	TRUE	NA	TRUE	TRUE	NA	TRUE	TRUE	NA	TRUE	NA	NA	NA	NA	7	Canonical_RBP
ENSG00000066654	THUMPD1	THUMP	NA	TRUE	TRUE	NA	TRUE	NA	NA	TRUE	TRUE	TRUE	TRUE	NA	NA	NA	NA	7	Canonical_RBP
ENSG00000176102	CSTF3	Suf	TRUE	NA	TRUE	NA	TRUE	NA	TRUE	NA	TRUE	NA	TRUE	NA	TRUE	NA	NA	7	Canonical_RBP
ENSG00000196497	IPO4	IBN_N	NA	TRUE	TRUE	NA	TRUE	NA	TRUE	NA	NA	TRUE	TRUE	TRUE	NA	NA	NA	7	Canonical_RBP
ENSG00000205339	IPO7	IBN_N	NA	TRUE	TRUE	NA	TRUE	NA	TRUE	NA	TRUE	TRUE	NA	TRUE	NA	NA	NA	7	Canonical_RBP
ENSG00000031698	SARS	Seryl_tRNA_N,tRNA-synt_2b	NA	TRUE	TRUE	NA	NA	NA	NA	NA	TRUE	TRUE	TRUE	TRUE	TRUE	NA	NA	7	Canonical_RBP
ENSG00000141456	PELP1	RIX1	NA	TRUE	TRUE	NA	TRUE	NA	TRUE	NA	TRUE	TRUE	NA	TRUE	NA	NA	NA	7	Canonical_RBP
ENSG00000167112	TRUB2	TruB_N	TRUE	NA	TRUE	NA	NA	TRUE	NA	TRUE	TRUE	NA	TRUE	NA	TRUE	NA	NA	7	Canonical_RBP
ENSG00000056586	RC3H2	zf-CCCH	TRUE	NA	TRUE	NA	NA	TRUE	NA	TRUE	TRUE	NA	NA	NA	NA	TRUE	TRUE	7	Canonical_RBP
ENSG00000084092	NOA1	MMR_HSR1	NA	NA	TRUE	NA	NA	TRUE	NA	TRUE	TRUE	NA	TRUE	NA	NA	TRUE	TRUE	7	Canonical_RBP
ENSG00000107105	ELAVL2	RRM_5,RRM_1	TRUE	TRUE	TRUE	NA	NA	NA	NA	TRUE	TRUE	NA	NA	TRUE	TRUE	NA	NA	7	Canonical_RBP
ENSG00000132819	RBM38	RRM_1	TRUE	NA	TRUE	NA	NA	NA	NA	TRUE	TRUE	NA	TRUE	NA	NA	TRUE	TRUE	7	Canonical_RBP
ENSG00000059378	PARP12	zf-CCCH,PARP	NA	NA	NA	NA	NA	TRUE	NA	TRUE	TRUE	NA	TRUE	NA	TRUE	TRUE	TRUE	7	Canonical_RBP
ENSG00000156990	RPUSD3	PseudoU_synth_2	TRUE	NA	TRUE	NA	NA	TRUE	NA	TRUE	TRUE	NA	TRUE	NA	TRUE	NA	NA	7	Canonical_RBP
ENSG00000122068	FYTTD1	FYTT	TRUE	NA	TRUE	NA	NA	TRUE	NA	NA	TRUE	NA	TRUE	NA	NA	TRUE	TRUE	7	Canonical_RBP
ENSG00000055950	MRPL43	L51_S25_CI-B8	NA	TRUE	TRUE	NA	NA	TRUE	NA	TRUE	TRUE	TRUE	TRUE	NA	NA	NA	NA	7	Canonical_RBP
ENSG00000173575	CHD2	ResIII	TRUE	TRUE	TRUE	NA	NA	NA	NA	TRUE	TRUE	TRUE	NA	NA	NA	TRUE	NA	7	Canonical_RBP
ENSG00000198015	MRPL42	MRP-S32	NA	TRUE	TRUE	NA	NA	TRUE	NA	TRUE	TRUE	TRUE	TRUE	NA	NA	NA	NA	7	Canonical_RBP
ENSG00000163584	RPL22L1	Ribosomal_L22e	NA	NA	TRUE	NA	NA	NA	NA	NA	TRUE	TRUE	TRUE	TRUE	NA	TRUE	TRUE	7	Canonical_RBP
ENSG00000151461	UPF2	Upf2,MIF4G	NA	NA	TRUE	NA	NA	TRUE	NA	NA	TRUE	NA	TRUE	NA	NA	TRUE	TRUE	6	Canonical_RBP
ENSG00000053372	MRTO4	Ribosomal_L10	TRUE	NA	TRUE	NA	NA	NA	TRUE	TRUE	TRUE	NA	TRUE	NA	NA	NA	NA	6	Canonical_RBP
ENSG00000170473	PYM1	Mago-bind	TRUE	NA	TRUE	NA	NA	TRUE	NA	NA	TRUE	TRUE	TRUE	NA	NA	NA	NA	6	Canonical_RBP
ENSG00000140319	SRP14	SRP14	TRUE	NA	TRUE	NA	TRUE	NA	TRUE	TRUE	TRUE	NA	NA	NA	NA	NA	NA	6	Canonical_RBP
ENSG00000167005	NUDT21	NUDIX_2	TRUE	NA	TRUE	NA	NA	TRUE	NA	TRUE	TRUE	NA	TRUE	NA	NA	NA	NA	6	Canonical_RBP
ENSG00000184220	CMSS1	CMS1,DEAD	TRUE	NA	NA	NA	NA	NA	NA	TRUE	TRUE	NA	TRUE	NA	NA	TRUE	TRUE	6	Canonical_RBP
ENSG00000113048	MRPS27	MRP-S27	NA	NA	TRUE	NA	NA	TRUE	NA	NA	TRUE	NA	TRUE	NA	NA	TRUE	TRUE	6	Canonical_RBP
ENSG00000104897	SF3A2	zf-met	TRUE	NA	TRUE	NA	TRUE	NA	NA	TRUE	TRUE	NA	TRUE	NA	NA	NA	NA	6	Canonical_RBP
ENSG00000111642	CHD4	ResIII	NA	TRUE	NA	NA	TRUE	NA	TRUE	NA	NA	TRUE	TRUE	TRUE	NA	NA	NA	6	Canonical_RBP
ENSG00000132603	NIP7	UPF0113	TRUE	NA	TRUE	NA	NA	NA	NA	TRUE	TRUE	NA	TRUE	NA	TRUE	NA	NA	6	Canonical_RBP
ENSG00000182899	RPL35A	Ribosomal_L35Ae	TRUE	NA	TRUE	NA	TRUE	NA	NA	TRUE	TRUE	NA	TRUE	NA	NA	NA	NA	6	Canonical_RBP
ENSG00000136937	NCBP1	MIF4G_like,MIF4G_like_2,MIF4G	TRUE	TRUE	TRUE	NA	TRUE	NA	TRUE	NA	NA	NA	TRUE	NA	NA	NA	NA	6	Canonical_RBP
ENSG00000007392	LUC7L	LUC7	NA	TRUE	TRUE	NA	TRUE	NA	NA	NA	NA	NA	NA	TRUE	NA	TRUE	TRUE	6	Canonical_RBP
ENSG00000125835	SNRPB	LSM	TRUE	NA	TRUE	NA	NA	NA	TRUE	NA	TRUE	NA	TRUE	NA	NA	TRUE	NA	6	Canonical_RBP
ENSG00000107833	NPM3	Nucleoplasmin	TRUE	NA	TRUE	NA	NA	NA	NA	TRUE	TRUE	TRUE	TRUE	NA	NA	NA	NA	6	Canonical_RBP
ENSG00000196305	IARS	tRNA-synt_1g,Anticodon_1,tRNA-synt_1	NA	TRUE	TRUE	NA	TRUE	NA	NA	NA	TRUE	TRUE	NA	TRUE	NA	NA	NA	6	Canonical_RBP
ENSG00000125676	THOC2	Tho2,Thoc2	NA	TRUE	NA	NA	TRUE	NA	TRUE	NA	TRUE	TRUE	TRUE	NA	NA	NA	NA	6	Canonical_RBP
ENSG00000153922	CHD1	ResIII	NA	TRUE	NA	NA	NA	NA	NA	NA	TRUE	TRUE	TRUE	TRUE	NA	TRUE	NA	6	Canonical_RBP
ENSG00000134440	NARS	tRNA_anti-codon,tRNA-synt_2	NA	TRUE	TRUE	NA	NA	NA	NA	NA	TRUE	TRUE	TRUE	TRUE	NA	NA	NA	6	Canonical_RBP
ENSG00000134186	PRPF38B	PRP38	NA	TRUE	NA	NA	NA	NA	NA	TRUE	NA	TRUE	TRUE	NA	NA	TRUE	TRUE	6	Canonical_RBP
ENSG00000071894	CPSF1	CPSF_A	NA	TRUE	TRUE	NA	TRUE	NA	TRUE	NA	TRUE	NA	NA	TRUE	NA	NA	NA	6	Canonical_RBP
ENSG00000106246	PTCD1	PPR	TRUE	NA	TRUE	NA	NA	TRUE	NA	TRUE	TRUE	NA	TRUE	NA	NA	NA	NA	6	Canonical_RBP
ENSG00000135972	MRPS9	Ribosomal_S9	TRUE	NA	TRUE	NA	NA	TRUE	NA	NA	TRUE	NA	TRUE	TRUE	NA	NA	NA	6	Canonical_RBP
ENSG00000100412	ACO2	Aconitase,Aconitase_C	NA	TRUE	TRUE	NA	NA	NA	NA	NA	TRUE	TRUE	NA	TRUE	TRUE	NA	NA	6	Canonical_RBP
ENSG00000177954	RPS27	Ribosomal_S27e	TRUE	NA	TRUE	NA	NA	TRUE	NA	NA	TRUE	NA	TRUE	NA	TRUE	NA	NA	6	Canonical_RBP
ENSG00000143314	MRPL24	KOW	NA	NA	TRUE	NA	NA	TRUE	NA	NA	TRUE	TRUE	TRUE	NA	TRUE	NA	NA	6	Canonical_RBP
ENSG00000064703	DDX20	ResIII,DEAD	NA	TRUE	TRUE	NA	TRUE	NA	NA	NA	TRUE	TRUE	NA	TRUE	NA	NA	NA	6	Canonical_RBP
ENSG00000124784	RIOK1	RIO1	NA	TRUE	TRUE	NA	NA	NA	NA	NA	TRUE	NA	TRUE	NA	NA	TRUE	TRUE	6	Canonical_RBP
ENSG00000184575	XPOT	Xpo1,IBN_N	NA	TRUE	TRUE	NA	TRUE	NA	TRUE	NA	NA	TRUE	NA	TRUE	NA	NA	NA	6	Canonical_RBP
ENSG00000143486	EIF2D	SUI1	NA	TRUE	TRUE	NA	NA	NA	NA	NA	TRUE	TRUE	TRUE	TRUE	NA	NA	NA	6	Canonical_RBP
ENSG00000112651	MRPL2	Ribosomal_L2_C,Ribosomal_L2	TRUE	TRUE	TRUE	NA	NA	NA	NA	TRUE	TRUE	NA	TRUE	NA	NA	NA	NA	6	Canonical_RBP
ENSG00000120158	RCL1	RTC,RTC_insert	NA	NA	TRUE	NA	NA	NA	TRUE	NA	TRUE	NA	TRUE	NA	NA	TRUE	TRUE	6	Canonical_RBP
ENSG00000181991	MRPS11	Ribosomal_S11	TRUE	NA	TRUE	NA	NA	NA	NA	TRUE	TRUE	NA	TRUE	NA	TRUE	NA	NA	6	Canonical_RBP
ENSG00000075975	MKRN2	zf-CCCH,zf-CCCH_2	TRUE	NA	TRUE	NA	NA	TRUE	NA	NA	NA	NA	TRUE	NA	NA	TRUE	TRUE	6	Canonical_RBP
ENSG00000104517	UBR5	PABP	NA	TRUE	NA	NA	TRUE	NA	TRUE	NA	TRUE	TRUE	NA	TRUE	NA	NA	NA	6	Canonical_RBP
ENSG00000116747	RO60	TROVE	NA	TRUE	TRUE	NA	TRUE	NA	TRUE	NA	NA	TRUE	TRUE	NA	NA	NA	NA	6	Canonical_RBP
ENSG00000100226	GTPBP1	GTP_EFTU	NA	NA	TRUE	NA	NA	TRUE	NA	TRUE	TRUE	TRUE	TRUE	NA	NA	NA	NA	6	Canonical_RBP
ENSG00000130227	XPO7	IBN_N	NA	TRUE	TRUE	NA	TRUE	NA	TRUE	NA	NA	TRUE	NA	TRUE	NA	NA	NA	6	Canonical_RBP
ENSG00000005100	DHX33	DEAD,HA2	NA	NA	NA	NA	TRUE	NA	TRUE	TRUE	TRUE	NA	NA	NA	NA	TRUE	TRUE	6	Canonical_RBP
ENSG00000186834	HEXIM1	HEXIM	NA	TRUE	TRUE	NA	NA	NA	NA	NA	TRUE	TRUE	TRUE	TRUE	NA	NA	NA	6	Canonical_RBP
ENSG00000106105	GARS	HGTP_anticodon,tRNA-synt_2b	NA	TRUE	TRUE	NA	NA	NA	NA	NA	TRUE	TRUE	TRUE	TRUE	NA	NA	NA	6	Canonical_RBP
ENSG00000037241	RPL26L1	KOW	NA	TRUE	NA	NA	NA	NA	NA	NA	TRUE	TRUE	TRUE	NA	NA	TRUE	TRUE	6	Canonical_RBP
ENSG00000105671	DDX49	ResIII,DEAD	NA	NA	TRUE	NA	NA	NA	NA	TRUE	TRUE	NA	TRUE	NA	NA	TRUE	TRUE	6	Canonical_RBP
ENSG00000132507	EIF5A	eIF-5a	TRUE	NA	TRUE	NA	TRUE	NA	TRUE	NA	TRUE	NA	TRUE	NA	NA	NA	NA	6	Canonical_RBP
ENSG00000184708	EIF4ENIF1	EIF4E-T	TRUE	TRUE	TRUE	NA	NA	TRUE	NA	NA	TRUE	NA	TRUE	NA	NA	NA	NA	6	Canonical_RBP
ENSG00000111364	DDX55	ResIII,DEAD	NA	NA	TRUE	NA	NA	NA	NA	TRUE	TRUE	NA	TRUE	NA	NA	TRUE	TRUE	6	Canonical_RBP
ENSG00000134748	PRPF38A	PRP38	TRUE	TRUE	TRUE	NA	NA	NA	NA	NA	TRUE	TRUE	TRUE	NA	NA	NA	NA	6	Canonical_RBP
ENSG00000198700	IPO9	IBN_N	NA	TRUE	TRUE	NA	TRUE	NA	TRUE	NA	NA	TRUE	NA	TRUE	NA	NA	NA	6	Canonical_RBP
ENSG00000265241	RBM8A	RRM_1,RRM_3	TRUE	NA	TRUE	NA	NA	NA	NA	NA	TRUE	NA	TRUE	NA	NA	TRUE	TRUE	6	Canonical_RBP
ENSG00000124831	LRRFIP1	LRRFIP	NA	TRUE	TRUE	NA	NA	NA	NA	NA	TRUE	TRUE	TRUE	TRUE	NA	NA	NA	6	Canonical_RBP
ENSG00000181610	MRPS23	MRP-S23	NA	NA	TRUE	NA	NA	TRUE	NA	TRUE	TRUE	NA	TRUE	NA	TRUE	NA	NA	6	Canonical_RBP
ENSG00000147905	ZCCHC7	zf-CCHC	NA	NA	TRUE	NA	NA	NA	NA	TRUE	TRUE	NA	TRUE	NA	NA	TRUE	TRUE	6	Canonical_RBP
ENSG00000164828	SUN1	MRP	NA	TRUE	TRUE	NA	NA	NA	NA	NA	TRUE	TRUE	TRUE	TRUE	NA	NA	NA	6	Canonical_RBP
ENSG00000137547	MRPL15	Ribosomal_L27A	TRUE	NA	TRUE	NA	TRUE	NA	NA	TRUE	TRUE	NA	TRUE	NA	NA	NA	NA	6	Canonical_RBP
ENSG00000082515	MRPL22	Ribosomal_L22	TRUE	NA	TRUE	NA	NA	TRUE	NA	NA	TRUE	NA	TRUE	NA	TRUE	NA	NA	6	Canonical_RBP
ENSG00000213339	QTRT1	TGT	NA	TRUE	TRUE	NA	TRUE	NA	NA	NA	NA	NA	TRUE	TRUE	NA	TRUE	NA	6	Canonical_RBP
ENSG00000119616	FCF1	Fcf1	NA	NA	TRUE	NA	NA	NA	NA	TRUE	TRUE	NA	TRUE	NA	NA	TRUE	TRUE	6	Canonical_RBP
ENSG00000138399	FASTKD1	RAP	TRUE	NA	NA	NA	NA	TRUE	NA	TRUE	TRUE	NA	NA	NA	NA	TRUE	TRUE	6	Canonical_RBP
ENSG00000164967	RPP25L	Alba	TRUE	TRUE	TRUE	NA	NA	NA	NA	NA	TRUE	NA	TRUE	TRUE	NA	NA	NA	6	Canonical_RBP
ENSG00000121766	ZCCHC17	S1	TRUE	NA	TRUE	NA	NA	NA	NA	TRUE	TRUE	NA	TRUE	NA	TRUE	NA	NA	6	Canonical_RBP
ENSG00000221983	UBA52	Ribosomal_L40e	NA	NA	TRUE	TRUE	TRUE	TRUE	TRUE	NA	NA	NA	NA	NA	NA	TRUE	NA	6	Canonical_RBP
ENSG00000148840	PPRC1	RRM_1	NA	NA	TRUE	NA	NA	NA	NA	TRUE	TRUE	NA	TRUE	NA	TRUE	TRUE	NA	6	Canonical_RBP
ENSG00000103248	MTHFSD	RRM_1	TRUE	NA	NA	NA	NA	TRUE	NA	TRUE	NA	NA	TRUE	NA	NA	TRUE	TRUE	6	Canonical_RBP
ENSG00000113742	CPEB4	RRM_1	TRUE	NA	TRUE	NA	NA	TRUE	NA	TRUE	TRUE	NA	TRUE	NA	NA	NA	NA	6	Canonical_RBP
ENSG00000084072	PPIE	RRM_1	NA	NA	TRUE	NA	NA	NA	NA	TRUE	TRUE	NA	TRUE	NA	TRUE	NA	NA	5	Canonical_RBP
ENSG00000141644	MBD1	MBD	NA	TRUE	TRUE	NA	NA	NA	NA	NA	TRUE	TRUE	TRUE	NA	NA	NA	NA	5	Canonical_RBP
ENSG00000130741	EIF2S3	GTP_EFTU,GTP_EFTU_D2,eIF2_C	NA	TRUE	TRUE	NA	TRUE	NA	NA	NA	NA	TRUE	TRUE	NA	NA	NA	NA	5	Canonical_RBP
ENSG00000100028	SNRPD3	LSM	TRUE	NA	TRUE	NA	NA	NA	NA	NA	TRUE	NA	NA	NA	TRUE	TRUE	NA	5	Canonical_RBP
ENSG00000132467	UTP3	Sas10_Utp3	TRUE	NA	TRUE	NA	NA	NA	NA	TRUE	TRUE	NA	TRUE	NA	NA	NA	NA	5	Canonical_RBP
ENSG00000163682	RPL9	Ribosomal_L6	NA	NA	TRUE	NA	TRUE	NA	TRUE	NA	TRUE	NA	TRUE	NA	NA	NA	NA	5	Canonical_RBP
ENSG00000133706	LARS	tRNA-synt_1g,Anticodon_1,tRNA-synt_1,tRNA-synt_1e	NA	TRUE	NA	NA	TRUE	NA	NA	NA	TRUE	TRUE	NA	TRUE	NA	NA	NA	5	Canonical_RBP
ENSG00000101654	RNMT	Methyltransf_31,Pox_MCEL	NA	NA	TRUE	NA	NA	NA	NA	NA	TRUE	NA	TRUE	NA	NA	TRUE	TRUE	5	Canonical_RBP
ENSG00000225921	NOL7	NUC129	NA	NA	TRUE	NA	TRUE	NA	NA	TRUE	TRUE	NA	TRUE	NA	NA	NA	NA	5	Canonical_RBP
ENSG00000149806	FAU	Ribosomal_S30	TRUE	TRUE	NA	NA	NA	NA	NA	NA	NA	TRUE	TRUE	TRUE	NA	NA	NA	5	Canonical_RBP
ENSG00000177600	RPLP2	Ribosomal_60s	NA	NA	TRUE	NA	NA	NA	NA	NA	TRUE	TRUE	TRUE	NA	TRUE	NA	NA	5	Canonical_RBP
ENSG00000130713	EXOSC2	ECR1_N	NA	NA	TRUE	NA	TRUE	NA	TRUE	NA	TRUE	NA	TRUE	NA	NA	NA	NA	5	Canonical_RBP
ENSG00000077312	SNRPA	RRM_5,RRM_1	TRUE	TRUE	TRUE	NA	NA	NA	NA	NA	TRUE	NA	TRUE	NA	NA	NA	NA	5	Canonical_RBP
ENSG00000123737	EXOSC9	RNase_PH,RNase_PH_C	NA	NA	NA	NA	NA	NA	NA	TRUE	TRUE	NA	TRUE	NA	NA	TRUE	TRUE	5	Canonical_RBP
ENSG00000166986	MARS	tRNA-synt_1g	NA	TRUE	NA	NA	TRUE	NA	NA	NA	TRUE	TRUE	NA	TRUE	NA	NA	NA	5	Canonical_RBP
ENSG00000133858	ZFC3H1	zf-C3H1	NA	TRUE	TRUE	NA	TRUE	NA	TRUE	TRUE	NA	NA	NA	NA	NA	NA	NA	5	Canonical_RBP
ENSG00000100823	APEX1	Exo_endo_phos	TRUE	NA	TRUE	NA	NA	NA	NA	NA	TRUE	TRUE	NA	TRUE	NA	NA	NA	5	Canonical_RBP
ENSG00000100138	SNU13	RNase_P_pop3,Ribosomal_L7Ae	TRUE	NA	TRUE	NA	NA	NA	NA	TRUE	TRUE	NA	TRUE	NA	NA	NA	NA	5	Canonical_RBP
ENSG00000148688	RPP30	RNase_P_p30	NA	NA	TRUE	NA	NA	NA	NA	TRUE	TRUE	TRUE	TRUE	NA	NA	NA	NA	5	Canonical_RBP
ENSG00000099899	TRMT2A	MTS,tRNA_U5-meth_tr,Methyltransf_31	NA	TRUE	NA	NA	TRUE	NA	NA	TRUE	NA	NA	NA	NA	NA	TRUE	TRUE	5	Canonical_RBP
ENSG00000242485	MRPL20	Ribosomal_L20	TRUE	NA	TRUE	NA	NA	TRUE	NA	NA	TRUE	NA	TRUE	NA	NA	NA	NA	5	Canonical_RBP
ENSG00000147586	MRPS28	MRP-S35	TRUE	NA	TRUE	NA	NA	NA	NA	TRUE	TRUE	NA	TRUE	NA	NA	NA	NA	5	Canonical_RBP
ENSG00000105705	SUGP1	Surp,G-patch	TRUE	TRUE	TRUE	NA	NA	NA	NA	NA	TRUE	NA	TRUE	NA	NA	NA	NA	5	Canonical_RBP
ENSG00000089195	TRMT6	Gcd10p	NA	NA	TRUE	NA	NA	NA	TRUE	TRUE	TRUE	NA	TRUE	NA	NA	NA	NA	5	Canonical_RBP
ENSG00000204590	GNL1	MMR_HSR1	NA	TRUE	TRUE	NA	NA	NA	NA	NA	TRUE	NA	TRUE	TRUE	NA	NA	NA	5	Canonical_RBP
ENSG00000162851	TFB2M	RrnaAD	TRUE	NA	NA	NA	TRUE	TRUE	NA	NA	TRUE	NA	TRUE	NA	NA	NA	NA	5	Canonical_RBP
ENSG00000163510	CWC22	MA3,MIF4G	NA	TRUE	TRUE	NA	NA	NA	NA	NA	TRUE	TRUE	NA	TRUE	NA	NA	NA	5	Canonical_RBP
ENSG00000067704	IARS2	tRNA-synt_1g,Anticodon_1,zf-FPG_IleRS,tRNA-synt_1	NA	TRUE	NA	NA	TRUE	NA	NA	NA	TRUE	TRUE	NA	TRUE	NA	NA	NA	5	Canonical_RBP
ENSG00000100664	EIF5	eIF-5_eIF-2B,W2	TRUE	TRUE	TRUE	NA	NA	NA	NA	NA	TRUE	NA	TRUE	NA	NA	NA	NA	5	Canonical_RBP
ENSG00000109536	FRG1	FRG1	NA	NA	TRUE	NA	NA	NA	NA	TRUE	TRUE	NA	NA	NA	NA	TRUE	TRUE	5	Canonical_RBP
ENSG00000131773	KHDRBS3	KH_1	TRUE	NA	TRUE	NA	NA	NA	NA	NA	NA	NA	NA	TRUE	NA	TRUE	TRUE	5	Canonical_RBP
ENSG00000174547	MRPL11	Ribosomal_L11,Ribosomal_L11_N	TRUE	NA	TRUE	NA	NA	NA	NA	TRUE	TRUE	NA	TRUE	NA	NA	NA	NA	5	Canonical_RBP
ENSG00000153037	SRP19	SRP19	NA	NA	TRUE	NA	NA	NA	NA	TRUE	TRUE	TRUE	TRUE	NA	NA	NA	NA	5	Canonical_RBP
ENSG00000125901	MRPS26	MRP-S26	TRUE	NA	TRUE	NA	NA	TRUE	NA	NA	TRUE	NA	TRUE	NA	NA	NA	NA	5	Canonical_RBP
ENSG00000126524	SBDS	SBDS,SBDS_C	NA	NA	TRUE	NA	NA	TRUE	NA	TRUE	TRUE	NA	TRUE	NA	NA	NA	NA	5	Canonical_RBP
ENSG00000142453	CARM1	MTS	NA	TRUE	TRUE	NA	NA	NA	NA	NA	NA	TRUE	NA	NA	NA	TRUE	TRUE	5	Canonical_RBP
ENSG00000152518	ZFP36L2	zf-CCCH	NA	NA	TRUE	NA	NA	NA	NA	TRUE	TRUE	NA	TRUE	NA	TRUE	NA	NA	5	Canonical_RBP
ENSG00000182934	SRPRA	SRP54,SRP54_N	NA	NA	TRUE	NA	NA	NA	NA	TRUE	TRUE	NA	TRUE	NA	TRUE	NA	NA	5	Canonical_RBP
ENSG00000116898	MRPS15	Ribosomal_S15	NA	NA	TRUE	NA	NA	TRUE	NA	TRUE	TRUE	NA	TRUE	NA	NA	NA	NA	5	Canonical_RBP
ENSG00000180992	MRPL14	Ribosomal_L14	TRUE	NA	TRUE	NA	NA	NA	NA	NA	TRUE	NA	TRUE	NA	TRUE	NA	NA	5	Canonical_RBP
ENSG00000266472	MRPS21	Ribosomal_S21	TRUE	NA	TRUE	NA	TRUE	NA	NA	NA	TRUE	NA	TRUE	NA	NA	NA	NA	5	Canonical_RBP
ENSG00000150459	SAP18	SAP18	TRUE	NA	TRUE	NA	NA	TRUE	NA	NA	TRUE	NA	TRUE	NA	NA	NA	NA	5	Canonical_RBP
ENSG00000139726	DENR	SUI1	NA	TRUE	TRUE	NA	NA	NA	NA	NA	TRUE	TRUE	TRUE	NA	NA	NA	NA	5	Canonical_RBP
ENSG00000138231	DBR1	DBR1	NA	NA	TRUE	NA	TRUE	NA	NA	TRUE	TRUE	NA	TRUE	NA	NA	NA	NA	5	Canonical_RBP
ENSG00000139168	ZCRB1	zf-CCHC,RRM_5,RRM_1	TRUE	NA	TRUE	NA	NA	NA	NA	TRUE	TRUE	NA	TRUE	NA	NA	NA	NA	5	Canonical_RBP
ENSG00000162437	RAVER2	RRM_1	TRUE	TRUE	TRUE	NA	NA	NA	NA	TRUE	TRUE	NA	NA	NA	NA	NA	NA	5	Canonical_RBP
ENSG00000141101	NOB1	NOB1_Zn_bind	NA	TRUE	TRUE	NA	NA	NA	NA	NA	TRUE	NA	TRUE	TRUE	NA	NA	NA	5	Canonical_RBP
ENSG00000128534	LSM8	LSM	NA	NA	TRUE	NA	NA	NA	NA	NA	TRUE	NA	TRUE	NA	NA	TRUE	TRUE	5	Canonical_RBP
ENSG00000100883	SRP54	SRP54,SRP54_N	NA	NA	TRUE	NA	NA	NA	NA	TRUE	TRUE	NA	TRUE	NA	TRUE	NA	NA	5	Canonical_RBP
ENSG00000130520	LSM4	LSM	TRUE	NA	TRUE	NA	NA	NA	NA	TRUE	TRUE	NA	TRUE	NA	NA	NA	NA	5	Canonical_RBP
ENSG00000157110	RBPMS	RRM_1	NA	NA	TRUE	NA	NA	TRUE	NA	TRUE	TRUE	NA	TRUE	NA	NA	NA	NA	5	Canonical_RBP
ENSG00000104177	MYEF2	RRM_1	TRUE	NA	TRUE	NA	NA	NA	NA	NA	NA	NA	TRUE	NA	NA	TRUE	TRUE	5	Canonical_RBP
ENSG00000143436	MRPL9	Ribosomal_L9_N	TRUE	NA	TRUE	NA	NA	TRUE	NA	NA	TRUE	NA	TRUE	NA	NA	NA	NA	5	Canonical_RBP
ENSG00000135870	RC3H1	zf-CCCH	TRUE	NA	TRUE	NA	NA	TRUE	NA	TRUE	NA	NA	TRUE	NA	NA	NA	NA	5	Canonical_RBP
ENSG00000176624	MEX3C	KH_1	TRUE	NA	TRUE	NA	NA	TRUE	NA	TRUE	NA	NA	TRUE	NA	NA	NA	NA	5	Canonical_RBP
ENSG00000112996	MRPS30	PDCD9	NA	NA	TRUE	NA	NA	NA	NA	TRUE	TRUE	TRUE	TRUE	NA	NA	NA	NA	5	Canonical_RBP
ENSG00000175573	C11orf68	DUF1917	TRUE	NA	NA	NA	NA	TRUE	NA	TRUE	NA	NA	NA	NA	NA	TRUE	TRUE	5	Canonical_RBP
ENSG00000183258	DDX41	DEAD	TRUE	TRUE	NA	NA	NA	NA	NA	TRUE	TRUE	NA	NA	NA	NA	NA	NA	4	Canonical_RBP
ENSG00000115128	SF3B6	RRM_1	TRUE	NA	TRUE	NA	TRUE	NA	NA	NA	TRUE	NA	NA	NA	NA	NA	NA	4	Canonical_RBP
ENSG00000170860	LSM3	LSM	TRUE	NA	NA	NA	NA	NA	NA	TRUE	TRUE	NA	TRUE	NA	NA	NA	NA	4	Canonical_RBP
ENSG00000143761	ARF1	MMR_HSR1	TRUE	NA	NA	NA	NA	NA	NA	NA	TRUE	NA	NA	NA	NA	TRUE	TRUE	4	Canonical_RBP
ENSG00000189306	RRP7A	RRP7	NA	NA	TRUE	NA	NA	NA	NA	TRUE	TRUE	NA	TRUE	NA	NA	NA	NA	4	Canonical_RBP
ENSG00000172809	RPL38	Ribosomal_L38e	NA	NA	TRUE	NA	NA	NA	NA	NA	TRUE	NA	TRUE	NA	TRUE	NA	NA	4	Canonical_RBP
ENSG00000100697	DICER1	Ribonuclease_3,PAZ,Ribonucleas_3_3,ResIII,DEAD,Dicer_dimer	NA	TRUE	TRUE	NA	NA	NA	NA	NA	NA	NA	TRUE	TRUE	NA	NA	NA	4	Canonical_RBP
ENSG00000170004	CHD3	ResIII	NA	NA	NA	NA	TRUE	NA	TRUE	TRUE	NA	NA	NA	NA	NA	TRUE	NA	4	Canonical_RBP
ENSG00000080603	SRCAP	ResIII	NA	TRUE	TRUE	NA	NA	NA	NA	NA	TRUE	NA	NA	TRUE	NA	NA	NA	4	Canonical_RBP
ENSG00000213079	SCAF8	RRM_1	NA	TRUE	NA	NA	NA	NA	NA	NA	NA	TRUE	TRUE	TRUE	NA	NA	NA	4	Canonical_RBP
ENSG00000185088	RPS27L	Ribosomal_S27e	TRUE	NA	TRUE	NA	NA	NA	NA	NA	TRUE	NA	TRUE	NA	NA	NA	NA	4	Canonical_RBP
ENSG00000130255	RPL36	Ribosomal_L36e	NA	NA	TRUE	NA	NA	NA	NA	TRUE	NA	NA	TRUE	NA	TRUE	NA	NA	4	Canonical_RBP
ENSG00000119953	SMNDC1	SMN	NA	NA	TRUE	NA	NA	NA	NA	TRUE	TRUE	TRUE	NA	NA	NA	NA	NA	4	Canonical_RBP
ENSG00000128739	SNRPN	LSM	NA	NA	NA	NA	TRUE	TRUE	TRUE	NA	NA	NA	NA	NA	NA	TRUE	NA	4	Canonical_RBP
ENSG00000156304	SCAF4	RRM_1	TRUE	TRUE	TRUE	NA	NA	NA	NA	NA	NA	TRUE	NA	NA	NA	NA	NA	4	Canonical_RBP
ENSG00000143319	ISG20L2	RNase_T	NA	NA	TRUE	NA	NA	NA	NA	TRUE	TRUE	NA	TRUE	NA	NA	NA	NA	4	Canonical_RBP
ENSG00000164022	AIMP1	tRNA_bind	NA	TRUE	NA	NA	NA	NA	NA	NA	NA	TRUE	NA	TRUE	TRUE	NA	NA	4	Canonical_RBP
ENSG00000064419	TNPO3	Xpo1	NA	TRUE	TRUE	NA	TRUE	NA	NA	NA	NA	NA	NA	TRUE	NA	NA	NA	4	Canonical_RBP
ENSG00000113360	DROSHA	Ribonuclease_3,dsrm,Ribonucleas_3_3	TRUE	TRUE	NA	NA	NA	NA	NA	TRUE	TRUE	NA	NA	NA	NA	NA	NA	4	Canonical_RBP
ENSG00000105793	GTPBP10	MMR_HSR1	NA	NA	TRUE	NA	NA	NA	NA	TRUE	TRUE	NA	TRUE	NA	NA	NA	NA	4	Canonical_RBP
ENSG00000198839	ZNF277	zf-met,zf-C2H2_jaz	NA	NA	NA	NA	NA	NA	NA	NA	TRUE	NA	TRUE	NA	NA	TRUE	TRUE	4	Canonical_RBP
ENSG00000180228	PRKRA	dsrm	TRUE	NA	TRUE	NA	NA	NA	NA	NA	NA	TRUE	TRUE	NA	NA	NA	NA	4	Canonical_RBP
ENSG00000058729	RIOK2	RIO1	NA	TRUE	TRUE	NA	NA	NA	NA	NA	TRUE	NA	TRUE	NA	NA	NA	NA	4	Canonical_RBP
ENSG00000171858	RPS21	Ribosomal_S21e	NA	NA	TRUE	NA	NA	NA	NA	TRUE	TRUE	NA	TRUE	NA	NA	NA	NA	4	Canonical_RBP
ENSG00000175581	MRPL48	Ribosomal_S10	NA	NA	TRUE	NA	NA	TRUE	NA	NA	TRUE	NA	TRUE	NA	NA	NA	NA	4	Canonical_RBP
ENSG00000147679	UTP23	Fcf1	NA	NA	TRUE	NA	NA	NA	NA	TRUE	TRUE	NA	NA	NA	TRUE	NA	NA	4	Canonical_RBP
ENSG00000125755	SYMPK	Symplekin_C	NA	TRUE	NA	NA	TRUE	NA	TRUE	NA	NA	NA	NA	TRUE	NA	NA	NA	4	Canonical_RBP
ENSG00000048740	CELF2	RRM_1	TRUE	NA	TRUE	NA	NA	NA	NA	NA	NA	NA	NA	NA	NA	TRUE	TRUE	4	Canonical_RBP
ENSG00000140829	DHX38	DEAD,HA2	TRUE	NA	TRUE	NA	TRUE	NA	TRUE	NA	NA	NA	NA	NA	NA	NA	NA	4	Canonical_RBP
ENSG00000138430	OLA1	MMR_HSR1	NA	NA	TRUE	NA	NA	NA	NA	NA	TRUE	TRUE	TRUE	NA	NA	NA	NA	4	Canonical_RBP
ENSG00000076770	MBNL3	zf-CCCH,zf-CCCH_2	TRUE	NA	NA	NA	NA	NA	NA	TRUE	TRUE	NA	TRUE	NA	NA	NA	NA	4	Canonical_RBP
ENSG00000183570	PCBP3	KH_1,KH_2	NA	TRUE	TRUE	NA	NA	NA	NA	TRUE	NA	NA	NA	TRUE	NA	NA	NA	4	Canonical_RBP
ENSG00000126653	NSRP1	DUF2040	NA	TRUE	TRUE	NA	NA	NA	NA	TRUE	NA	TRUE	NA	NA	NA	NA	NA	4	Canonical_RBP
ENSG00000068784	SRBD1	S1	NA	NA	NA	NA	NA	NA	NA	NA	TRUE	NA	TRUE	NA	TRUE	TRUE	NA	4	Canonical_RBP
ENSG00000278619	MRM1	SpoU_sub_bind,SpoU_methylase	TRUE	NA	NA	NA	NA	TRUE	NA	TRUE	TRUE	NA	NA	NA	NA	NA	NA	4	Canonical_RBP
ENSG00000139793	MBNL2	zf-CCCH,zf-CCCH_2	TRUE	NA	TRUE	NA	NA	NA	NA	TRUE	TRUE	NA	NA	NA	NA	NA	NA	4	Canonical_RBP
ENSG00000029639	TFB1M	RrnaAD	NA	NA	TRUE	NA	NA	NA	NA	TRUE	TRUE	NA	TRUE	NA	NA	NA	NA	4	Canonical_RBP
ENSG00000101343	CRNKL1	Suf,HAT	TRUE	NA	NA	NA	TRUE	NA	TRUE	NA	TRUE	NA	NA	NA	NA	NA	NA	4	Canonical_RBP
ENSG00000223496	EXOSC6	RNase_PH	TRUE	NA	TRUE	NA	NA	NA	NA	NA	TRUE	NA	NA	NA	TRUE	NA	NA	4	Canonical_RBP
ENSG00000072364	AFF4	AF-4	NA	TRUE	TRUE	NA	NA	NA	NA	NA	NA	TRUE	NA	NA	TRUE	NA	NA	4	Canonical_RBP
ENSG00000116918	TSNAX	Translin	TRUE	NA	TRUE	NA	TRUE	NA	NA	NA	TRUE	NA	NA	NA	NA	NA	NA	4	Canonical_RBP
ENSG00000173812	EIF1	SUI1	TRUE	NA	TRUE	NA	NA	NA	NA	NA	TRUE	NA	TRUE	NA	NA	NA	NA	4	Canonical_RBP
ENSG00000168827	GFM1	GTP_EFTU,GTP_EFTU_D2,EFG_IV	NA	NA	TRUE	NA	NA	NA	NA	TRUE	TRUE	NA	TRUE	NA	NA	NA	NA	4	Canonical_RBP
ENSG00000111639	MRPL51	MRP-L51	NA	NA	TRUE	NA	NA	NA	NA	NA	TRUE	NA	TRUE	NA	TRUE	NA	NA	4	Canonical_RBP
ENSG00000187742	SECISBP2	Ribosomal_L7Ae	NA	TRUE	NA	NA	NA	TRUE	NA	TRUE	NA	NA	TRUE	NA	NA	NA	NA	4	Canonical_RBP
ENSG00000183496	MEX3B	KH_1	TRUE	NA	TRUE	NA	NA	NA	NA	NA	NA	NA	NA	NA	NA	TRUE	TRUE	4	Canonical_RBP
ENSG00000197381	ADARB1	dsrm,A_deamin	TRUE	NA	TRUE	NA	TRUE	NA	NA	NA	TRUE	NA	NA	NA	NA	NA	NA	4	Canonical_RBP
ENSG00000113761	ZNF346	zf-met	TRUE	NA	TRUE	NA	TRUE	NA	NA	NA	NA	NA	TRUE	NA	NA	NA	NA	4	Canonical_RBP
ENSG00000160917	CPSF4	zf-CCCH,zf-CCHC	TRUE	NA	TRUE	NA	NA	NA	NA	NA	TRUE	NA	NA	NA	TRUE	NA	NA	4	Canonical_RBP
ENSG00000163607	GTPBP8	GTP_EFTU,MMR_HSR1	NA	NA	TRUE	NA	NA	TRUE	NA	NA	TRUE	NA	TRUE	NA	NA	NA	NA	4	Canonical_RBP
ENSG00000115364	MRPL19	Ribosomal_L19	NA	NA	TRUE	NA	NA	NA	NA	NA	TRUE	NA	TRUE	NA	TRUE	NA	NA	4	Canonical_RBP
ENSG00000117133	RPF1	Brix	TRUE	NA	TRUE	NA	NA	NA	NA	NA	TRUE	NA	TRUE	NA	NA	NA	NA	4	Canonical_RBP
ENSG00000197345	MRPL21	Ribosomal_L21p	TRUE	NA	TRUE	NA	NA	NA	NA	NA	TRUE	NA	TRUE	NA	NA	NA	NA	4	Canonical_RBP
ENSG00000080802	CNOT4	RRM_1	TRUE	NA	NA	NA	NA	TRUE	NA	NA	TRUE	NA	TRUE	NA	NA	NA	NA	4	Canonical_RBP
ENSG00000085760	MTIF2	IF-2,GTP_EFTU,MMR_HSR1	NA	NA	TRUE	NA	NA	NA	NA	TRUE	TRUE	NA	TRUE	NA	NA	NA	NA	4	Canonical_RBP
ENSG00000131732	ZCCHC9	zf-CCHC	NA	NA	TRUE	NA	NA	NA	NA	TRUE	TRUE	NA	TRUE	NA	NA	NA	NA	4	Canonical_RBP
ENSG00000163319	MRPS18C	Ribosomal_S18	NA	NA	TRUE	NA	NA	NA	NA	NA	TRUE	NA	TRUE	NA	TRUE	NA	NA	4	Canonical_RBP
ENSG00000254726	MEX3A	KH_1	TRUE	NA	TRUE	NA	NA	TRUE	NA	NA	NA	NA	TRUE	NA	NA	NA	NA	4	Canonical_RBP
ENSG00000139131	YARS2	tRNA-synt_1b	TRUE	NA	TRUE	NA	NA	NA	NA	NA	TRUE	NA	TRUE	NA	NA	NA	NA	4	Canonical_RBP
ENSG00000263465	SRSF8	RRM_1	TRUE	NA	NA	NA	NA	NA	NA	TRUE	NA	NA	NA	NA	NA	TRUE	TRUE	4	Canonical_RBP
ENSG00000181381	DDX60L	ResIII,DEAD	NA	NA	NA	NA	NA	TRUE	NA	NA	TRUE	NA	NA	NA	NA	TRUE	TRUE	4	Canonical_RBP
ENSG00000062582	MRPS24	MRP-S24	TRUE	NA	TRUE	NA	NA	NA	NA	TRUE	NA	NA	TRUE	NA	NA	NA	NA	4	Canonical_RBP
ENSG00000173141	MRPL57	MRP-63	NA	NA	TRUE	NA	NA	NA	NA	NA	TRUE	TRUE	TRUE	NA	NA	NA	NA	4	Canonical_RBP
ENSG00000169612	RAMAC	RAM	TRUE	NA	TRUE	NA	NA	NA	NA	NA	TRUE	NA	TRUE	NA	NA	NA	NA	4	Canonical_RBP
ENSG00000172336	POP7	Alba,Rpp20	TRUE	NA	TRUE	NA	NA	NA	NA	NA	TRUE	NA	TRUE	NA	NA	NA	NA	4	Canonical_RBP
ENSG00000163950	SLBP	SLBP_RNA_bind	NA	NA	TRUE	NA	NA	NA	NA	TRUE	TRUE	NA	TRUE	NA	NA	NA	NA	4	Canonical_RBP
ENSG00000125870	SNRPB2	RRM_5,RRM_1	NA	NA	TRUE	NA	NA	NA	NA	NA	TRUE	NA	TRUE	NA	NA	NA	NA	3	Canonical_RBP
ENSG00000197756	RPL37A	Ribosomal_L37ae	TRUE	NA	TRUE	NA	TRUE	NA	NA	NA	NA	NA	NA	NA	NA	NA	NA	3	Canonical_RBP
ENSG00000163798	SLC4A1AP	dsrm	NA	TRUE	NA	NA	TRUE	NA	NA	NA	NA	NA	NA	TRUE	NA	NA	NA	3	Canonical_RBP
ENSG00000145592	RPL37	Ribosomal_L37e	NA	NA	NA	NA	NA	NA	NA	NA	TRUE	NA	NA	NA	NA	TRUE	TRUE	3	Canonical_RBP
ENSG00000172062	SMN1	SMN	NA	TRUE	NA	NA	NA	NA	NA	NA	NA	TRUE	NA	TRUE	NA	NA	NA	3	Canonical_RBP
ENSG00000132773	TOE1	zf-CCCH,CAF1	NA	TRUE	NA	NA	NA	NA	TRUE	NA	TRUE	NA	NA	NA	NA	NA	NA	3	Canonical_RBP
ENSG00000240682	ISY1	Isy1	NA	NA	TRUE	NA	NA	NA	NA	TRUE	TRUE	NA	NA	NA	NA	NA	NA	3	Canonical_RBP
ENSG00000198042	MAK16	Ribosomal_L28e	NA	NA	TRUE	NA	NA	NA	NA	TRUE	NA	NA	TRUE	NA	NA	NA	NA	3	Canonical_RBP
ENSG00000004700	RECQL	ResIII,DEAD	NA	NA	NA	NA	TRUE	NA	TRUE	NA	TRUE	NA	NA	NA	NA	NA	NA	3	Canonical_RBP
ENSG00000041802	LSG1	MMR_HSR1	NA	NA	TRUE	NA	NA	NA	NA	NA	TRUE	NA	TRUE	NA	NA	NA	NA	3	Canonical_RBP
ENSG00000143742	SRP9	SRP9-21	NA	TRUE	TRUE	NA	NA	NA	NA	NA	NA	NA	TRUE	NA	NA	NA	NA	3	Canonical_RBP
ENSG00000110619	CARS	tRNA-synt_1e	NA	TRUE	NA	NA	NA	NA	NA	NA	NA	TRUE	NA	TRUE	NA	NA	NA	3	Canonical_RBP
ENSG00000117877	CD3EAP	RNA_polI_A34	NA	NA	NA	NA	NA	NA	NA	TRUE	TRUE	TRUE	NA	NA	NA	NA	NA	3	Canonical_RBP
ENSG00000125630	POLR1B	RNA_pol_Rpa2_4,RNA_pol_Rpb2_1,RNA_pol_Rpb2_2,RNA_pol_Rpb2_3,RNA_pol_Rpb2_7,RNA_pol_Rpb2_6	NA	TRUE	NA	NA	NA	NA	TRUE	NA	NA	NA	NA	TRUE	NA	NA	NA	3	Canonical_RBP
ENSG00000168724	DNAJC21	zf-met,zf-C2H2_jaz	NA	NA	TRUE	NA	NA	NA	NA	TRUE	TRUE	NA	NA	NA	NA	NA	NA	3	Canonical_RBP
ENSG00000198554	WDHD1	eIF2A	NA	TRUE	NA	NA	TRUE	NA	TRUE	NA	NA	NA	NA	NA	NA	NA	NA	3	Canonical_RBP
ENSG00000166902	MRPL16	Ribosomal_L16	NA	NA	TRUE	NA	NA	NA	NA	NA	TRUE	NA	TRUE	NA	NA	NA	NA	3	Canonical_RBP
ENSG00000133704	IPO8	IBN_N	NA	TRUE	NA	NA	NA	NA	TRUE	NA	NA	NA	NA	TRUE	NA	NA	NA	3	Canonical_RBP
ENSG00000122140	MRPS2	Ribosomal_S2	NA	NA	TRUE	NA	NA	NA	NA	NA	TRUE	NA	TRUE	NA	NA	NA	NA	3	Canonical_RBP
ENSG00000154548	SRSF12	RRM_1	TRUE	NA	TRUE	NA	NA	NA	TRUE	NA	NA	NA	NA	NA	NA	NA	NA	3	Canonical_RBP
ENSG00000131368	MRPS25	L51_S25_CI-B8	NA	NA	TRUE	NA	NA	NA	NA	NA	TRUE	NA	TRUE	NA	NA	NA	NA	3	Canonical_RBP
ENSG00000179218	CALR	Calreticulin	NA	NA	NA	NA	TRUE	TRUE	NA	TRUE	NA	NA	NA	NA	NA	NA	NA	3	Canonical_RBP
ENSG00000254535	PABPC4L	RRM_5,RRM_1	TRUE	NA	TRUE	NA	NA	TRUE	NA	NA	NA	NA	NA	NA	NA	NA	NA	3	Canonical_RBP
ENSG00000273899	NOL12	Nop25	TRUE	NA	NA	NA	NA	NA	NA	TRUE	TRUE	NA	NA	NA	NA	NA	NA	3	Canonical_RBP
ENSG00000123297	TSFM	EF_TS	TRUE	NA	NA	NA	NA	NA	NA	NA	TRUE	NA	NA	NA	TRUE	NA	NA	3	Canonical_RBP
ENSG00000138758	SEPT11	MMR_HSR1	NA	TRUE	TRUE	NA	NA	NA	NA	NA	NA	NA	TRUE	NA	NA	NA	NA	3	Canonical_RBP
ENSG00000143947	RPS27A	Ribosomal_S27	TRUE	NA	NA	NA	NA	NA	TRUE	TRUE	NA	NA	NA	NA	NA	NA	NA	3	Canonical_RBP
ENSG00000211460	TSN	Translin	NA	NA	TRUE	NA	NA	NA	NA	NA	TRUE	TRUE	NA	NA	NA	NA	NA	3	Canonical_RBP
ENSG00000142684	ZNF593	zf-C2H2_jaz	NA	NA	TRUE	NA	NA	NA	NA	NA	TRUE	NA	TRUE	NA	NA	NA	NA	3	Canonical_RBP
ENSG00000105171	POP4	UPF0086	NA	NA	TRUE	NA	NA	NA	NA	NA	TRUE	NA	TRUE	NA	NA	NA	NA	3	Canonical_RBP
ENSG00000204351	SKIV2L	rRNA_proc-arch,DEAD	NA	TRUE	TRUE	NA	NA	NA	NA	NA	NA	NA	NA	TRUE	NA	NA	NA	3	Canonical_RBP
ENSG00000187772	LIN28B	CSD,zf-CCHC	TRUE	NA	TRUE	NA	NA	NA	NA	NA	NA	NA	NA	NA	TRUE	NA	NA	3	Canonical_RBP
ENSG00000179172	HNRNPCL1	RRM_1	TRUE	NA	NA	NA	NA	NA	TRUE	NA	NA	NA	NA	NA	TRUE	NA	NA	3	Canonical_RBP
ENSG00000204356	NELFE	RRM_1	NA	TRUE	NA	NA	NA	NA	NA	TRUE	TRUE	NA	NA	NA	NA	NA	NA	3	Canonical_RBP
ENSG00000178718	RPP25	Alba	NA	NA	NA	NA	NA	NA	NA	TRUE	TRUE	NA	TRUE	NA	NA	NA	NA	3	Canonical_RBP
ENSG00000182180	MRPS16	Ribosomal_S16	NA	NA	TRUE	NA	NA	NA	NA	NA	TRUE	NA	TRUE	NA	NA	NA	NA	3	Canonical_RBP
ENSG00000168872	DDX19A	DEAD	NA	NA	TRUE	NA	NA	NA	NA	NA	NA	NA	NA	NA	NA	TRUE	TRUE	3	Canonical_RBP
ENSG00000165832	TRUB1	TruB_N	NA	NA	TRUE	NA	NA	NA	NA	NA	TRUE	NA	TRUE	NA	NA	NA	NA	3	Canonical_RBP
ENSG00000152464	RPP38	Ribosomal_L7Ae	NA	NA	NA	NA	TRUE	NA	NA	NA	TRUE	NA	TRUE	NA	NA	NA	NA	3	Canonical_RBP
ENSG00000244509	APOBEC3C	APOBEC_N,APOBEC_C	TRUE	NA	NA	NA	NA	NA	NA	TRUE	NA	TRUE	NA	NA	NA	NA	NA	3	Canonical_RBP
ENSG00000090263	MRPS33	MRP-S33	NA	NA	TRUE	NA	NA	NA	NA	NA	TRUE	NA	TRUE	NA	NA	NA	NA	3	Canonical_RBP
ENSG00000006047	YBX2	CSD	NA	NA	NA	NA	NA	NA	NA	NA	NA	NA	TRUE	NA	NA	TRUE	TRUE	3	Canonical_RBP
ENSG00000108591	DRG2	MMR_HSR1	NA	NA	TRUE	NA	NA	NA	NA	NA	TRUE	NA	TRUE	NA	NA	NA	NA	3	Canonical_RBP
ENSG00000138709	LARP1B	La	TRUE	NA	NA	NA	NA	TRUE	NA	NA	NA	NA	TRUE	NA	NA	NA	NA	3	Canonical_RBP
ENSG00000128394	APOBEC3F	APOBEC_N,APOBEC_C	TRUE	NA	TRUE	NA	NA	NA	NA	NA	NA	NA	TRUE	NA	NA	NA	NA	3	Canonical_RBP
ENSG00000179750	APOBEC3B	APOBEC_N,APOBEC_C	TRUE	NA	NA	NA	NA	NA	NA	NA	TRUE	NA	TRUE	NA	NA	NA	NA	3	Canonical_RBP
ENSG00000111331	OAS3	OAS1_C	NA	NA	NA	NA	NA	NA	NA	NA	TRUE	TRUE	TRUE	NA	NA	NA	NA	3	Canonical_RBP
ENSG00000158042	MRPL17	Ribosomal_L17	NA	NA	TRUE	NA	NA	NA	NA	NA	TRUE	NA	TRUE	NA	NA	NA	NA	3	Canonical_RBP
ENSG00000165424	ZCCHC24	zf-CCHC_2	TRUE	NA	TRUE	NA	NA	NA	NA	NA	TRUE	NA	NA	NA	NA	NA	NA	3	Canonical_RBP
ENSG00000136381	IREB2	Aconitase,Aconitase_C	NA	NA	NA	NA	NA	TRUE	NA	NA	NA	NA	NA	NA	NA	TRUE	TRUE	3	Canonical_RBP
ENSG00000137449	CPEB2	RRM_1	TRUE	NA	NA	NA	NA	TRUE	NA	TRUE	NA	NA	NA	NA	NA	NA	NA	3	Canonical_RBP
ENSG00000089682	RBM41	RRM_1	NA	NA	TRUE	NA	NA	NA	NA	NA	TRUE	NA	TRUE	NA	NA	NA	NA	3	Canonical_RBP
ENSG00000136522	MRPL47	MRP-L47	NA	NA	TRUE	NA	NA	NA	NA	NA	TRUE	NA	TRUE	NA	NA	NA	NA	3	Canonical_RBP
ENSG00000101782	RIOK3	RIO1	NA	NA	TRUE	NA	NA	NA	NA	NA	TRUE	NA	TRUE	NA	NA	NA	NA	3	Canonical_RBP
ENSG00000205571	SMN2	SMN	NA	TRUE	NA	NA	NA	NA	NA	NA	NA	TRUE	NA	TRUE	NA	NA	NA	3	Canonical_RBP
ENSG00000214026	MRPL23	Ribosomal_L23	NA	NA	TRUE	NA	NA	NA	NA	NA	TRUE	NA	TRUE	NA	NA	NA	NA	3	Canonical_RBP
ENSG00000130956	HABP4	HABP4_PAI-RBP1	NA	NA	TRUE	NA	NA	NA	NA	NA	TRUE	NA	TRUE	NA	NA	NA	NA	3	Canonical_RBP
ENSG00000135482	ZC3H10	zf-CCCH,zf-CCCH_2	NA	NA	TRUE	NA	NA	NA	NA	TRUE	TRUE	NA	NA	NA	NA	NA	NA	3	Canonical_RBP
ENSG00000104967	NOVA2	KH_1	TRUE	NA	TRUE	NA	NA	NA	NA	NA	NA	NA	NA	TRUE	NA	NA	NA	3	Canonical_RBP
ENSG00000114503	NCBP2	RRM_1	TRUE	NA	NA	NA	NA	NA	NA	TRUE	NA	NA	NA	NA	TRUE	NA	NA	3	Canonical_RBP
ENSG00000120333	MRPS14	Ribosomal_S14	TRUE	NA	TRUE	NA	NA	NA	NA	NA	TRUE	NA	NA	NA	NA	NA	NA	3	Canonical_RBP
ENSG00000188573	FBLL1	Fibrillarin	TRUE	NA	TRUE	NA	NA	NA	NA	NA	NA	NA	TRUE	NA	NA	NA	NA	3	Canonical_RBP
ENSG00000103495	MAZ	zf-C2H2,zf-met	TRUE	NA	TRUE	NA	NA	NA	NA	TRUE	NA	NA	NA	NA	NA	NA	NA	3	Canonical_RBP
ENSG00000178605	GTPBP6	MMR_HSR1	NA	NA	TRUE	NA	NA	NA	NA	NA	TRUE	NA	TRUE	NA	NA	NA	NA	3	Canonical_RBP
ENSG00000139546	TARBP2	dsrm,DND1_DSRM	NA	TRUE	TRUE	NA	NA	NA	NA	NA	NA	NA	TRUE	NA	NA	NA	NA	3	Canonical_RBP
ENSG00000182117	NOP10	Nop10p	NA	NA	TRUE	NA	NA	NA	NA	NA	TRUE	NA	TRUE	NA	NA	NA	NA	3	Canonical_RBP
ENSG00000159111	MRPL10	Ribosomal_L10	TRUE	NA	TRUE	NA	NA	NA	NA	NA	TRUE	NA	NA	NA	NA	NA	NA	3	Canonical_RBP
ENSG00000165792	METTL17	Rsm22	NA	NA	TRUE	NA	NA	NA	NA	NA	TRUE	NA	TRUE	NA	NA	NA	NA	3	Canonical_RBP
ENSG00000099381	SETD1A	RRM_1	NA	TRUE	TRUE	NA	NA	NA	NA	NA	NA	NA	TRUE	NA	NA	NA	NA	3	Canonical_RBP
ENSG00000101181	MTG2	MMR_HSR1	NA	NA	TRUE	NA	NA	NA	NA	NA	TRUE	NA	TRUE	NA	NA	NA	NA	3	Canonical_RBP
ENSG00000126070	AGO3	PAZ,Piwi	TRUE	NA	NA	NA	NA	NA	NA	TRUE	NA	NA	NA	NA	TRUE	NA	NA	3	Canonical_RBP
ENSG00000117614	SYF2	SYF2	TRUE	NA	NA	NA	NA	NA	NA	TRUE	TRUE	NA	NA	NA	NA	NA	NA	3	Canonical_RBP
ENSG00000105849	TWISTNB	SHS2_Rpb7-N	NA	NA	TRUE	NA	NA	NA	NA	NA	TRUE	NA	NA	NA	NA	NA	NA	2	Canonical_RBP
ENSG00000101210	EEF1A2	GTP_EFTU,GTP_EFTU_D2,GTP_EFTU_D3	NA	NA	NA	NA	NA	NA	TRUE	NA	NA	NA	TRUE	NA	NA	NA	NA	2	Canonical_RBP
ENSG00000174840	PDE12	Exo_endo_phos	NA	TRUE	NA	NA	TRUE	NA	NA	NA	NA	NA	NA	NA	NA	NA	NA	2	Canonical_RBP
ENSG00000119969	HELLS	ResIII	NA	NA	NA	NA	TRUE	NA	TRUE	NA	NA	NA	NA	NA	NA	NA	NA	2	Canonical_RBP
ENSG00000075785	RAB7A	MMR_HSR1	NA	NA	TRUE	NA	NA	NA	NA	NA	NA	NA	TRUE	NA	NA	NA	NA	2	Canonical_RBP
ENSG00000165934	CPSF2	Beta-Casp,Lactamase_B,RMMBL	NA	TRUE	NA	NA	NA	NA	NA	NA	NA	NA	NA	TRUE	NA	NA	NA	2	Canonical_RBP
ENSG00000139343	SNRPF	LSM	NA	NA	NA	NA	NA	NA	NA	NA	NA	NA	NA	NA	NA	TRUE	TRUE	2	Canonical_RBP
ENSG00000095485	CWF19L1	CwfJ_C_1,CwfJ_C_2	NA	NA	NA	NA	TRUE	NA	TRUE	NA	NA	NA	NA	NA	NA	NA	NA	2	Canonical_RBP
ENSG00000151247	EIF4E	IF4E	TRUE	NA	NA	NA	NA	NA	NA	NA	NA	NA	NA	NA	TRUE	NA	NA	2	Canonical_RBP
ENSG00000112339	HBS1L	GTP_EFTU,GTP_EFTU_D2,GTP_EFTU_D3	NA	NA	TRUE	NA	NA	NA	NA	NA	NA	NA	TRUE	NA	NA	NA	NA	2	Canonical_RBP
ENSG00000136875	PRPF4	PRP4	NA	NA	NA	NA	TRUE	NA	TRUE	NA	NA	NA	NA	NA	NA	NA	NA	2	Canonical_RBP
ENSG00000148606	POLR3A	RNA_pol_Rpb1_5,RNA_pol_Rpb1_4,RNA_pol_Rpb1_2,RNA_pol_Rpb1_3,RNA_pol_Rpb1_1	NA	NA	NA	NA	TRUE	NA	NA	NA	NA	NA	NA	TRUE	NA	NA	NA	2	Canonical_RBP
ENSG00000070366	SMG6	EST1,EST1_DNA_bind,PIN_4	NA	NA	NA	NA	NA	NA	NA	NA	NA	NA	NA	NA	NA	TRUE	TRUE	2	Canonical_RBP
ENSG00000144867	SRPRB	MMR_HSR1	NA	NA	TRUE	NA	NA	NA	NA	NA	NA	NA	NA	NA	TRUE	NA	NA	2	Canonical_RBP
ENSG00000134077	THUMPD3	THUMP,UPF0020	NA	TRUE	NA	NA	NA	NA	NA	NA	NA	NA	NA	TRUE	NA	NA	NA	2	Canonical_RBP
ENSG00000135097	MSI1	RRM_1	TRUE	NA	TRUE	NA	NA	NA	NA	NA	NA	NA	NA	NA	NA	NA	NA	2	Canonical_RBP
ENSG00000183011	NAA38	LSM	TRUE	NA	NA	NA	NA	NA	NA	TRUE	NA	NA	NA	NA	NA	NA	NA	2	Canonical_RBP
ENSG00000175376	EIF1AD	eIF-1a	NA	NA	TRUE	NA	NA	NA	NA	NA	NA	NA	TRUE	NA	NA	NA	NA	2	Canonical_RBP
ENSG00000169957	ZNF768	zf-C2H2,RNA_pol_Rpb1_R,zf-met	TRUE	NA	TRUE	NA	NA	NA	NA	NA	NA	NA	NA	NA	NA	NA	NA	2	Canonical_RBP
ENSG00000090905	TNRC6A	Ago_hook	TRUE	NA	NA	NA	NA	TRUE	NA	NA	NA	NA	NA	NA	NA	NA	NA	2	Canonical_RBP
ENSG00000145414	NAF1	Gar1	TRUE	NA	NA	NA	NA	NA	NA	NA	TRUE	NA	NA	NA	NA	NA	NA	2	Canonical_RBP
ENSG00000185608	MRPL40	MRP-L28	TRUE	NA	NA	NA	NA	NA	NA	NA	NA	NA	TRUE	NA	NA	NA	NA	2	Canonical_RBP
ENSG00000184640	SEPT9	MMR_HSR1	NA	NA	NA	NA	NA	NA	NA	NA	TRUE	NA	TRUE	NA	NA	NA	NA	2	Canonical_RBP
ENSG00000179151	EDC3	FDF,LSM14	NA	TRUE	NA	NA	NA	NA	NA	NA	NA	NA	NA	TRUE	NA	NA	NA	2	Canonical_RBP
ENSG00000100888	CHD8	ResIII,BRK	NA	TRUE	TRUE	NA	NA	NA	NA	NA	NA	NA	NA	NA	NA	NA	NA	2	Canonical_RBP
ENSG00000189369	GSPT2	PAM2,GTP_EFTU,GTP_EFTU_D2,GTP_EFTU_D3	TRUE	NA	NA	NA	NA	NA	NA	TRUE	NA	NA	NA	NA	NA	NA	NA	2	Canonical_RBP
ENSG00000143624	INTS3	Ints3	NA	NA	NA	NA	TRUE	NA	NA	NA	NA	NA	NA	TRUE	NA	NA	NA	2	Canonical_RBP
ENSG00000134287	ARF3	MMR_HSR1	NA	NA	NA	NA	NA	NA	NA	NA	NA	NA	NA	NA	NA	TRUE	TRUE	2	Canonical_RBP
ENSG00000239789	MRPS17	Ribosomal_S17	NA	NA	NA	NA	NA	NA	NA	NA	TRUE	NA	TRUE	NA	NA	NA	NA	2	Canonical_RBP
ENSG00000122085	MTERF4	mTERF	NA	NA	TRUE	NA	NA	NA	NA	NA	NA	NA	TRUE	NA	NA	NA	NA	2	Canonical_RBP
ENSG00000198692	EIF1AY	eIF-1a	NA	NA	NA	NA	NA	NA	NA	NA	NA	NA	NA	NA	NA	TRUE	TRUE	2	Canonical_RBP
ENSG00000115211	EIF2B4	IF-2B	NA	TRUE	NA	NA	NA	NA	NA	NA	NA	TRUE	NA	NA	NA	NA	NA	2	Canonical_RBP
ENSG00000165502	RPL36AL	Ribosomal_L44	TRUE	NA	NA	NA	NA	NA	NA	NA	NA	NA	TRUE	NA	NA	NA	NA	2	Canonical_RBP
ENSG00000175324	LSM1	LSM	TRUE	NA	NA	NA	NA	NA	NA	TRUE	NA	NA	NA	NA	NA	NA	NA	2	Canonical_RBP
ENSG00000119203	CPSF3	CPSF73-100_C,Beta-Casp,Lactamase_B,RMMBL	NA	NA	NA	NA	TRUE	NA	TRUE	NA	NA	NA	NA	NA	NA	NA	NA	2	Canonical_RBP
ENSG00000152684	PELO	eRF1_2,eRF1_3,eRF1_1	NA	NA	NA	NA	NA	NA	NA	NA	TRUE	NA	TRUE	NA	NA	NA	NA	2	Canonical_RBP
ENSG00000104835	SARS2	tRNA-synt_2b	TRUE	NA	TRUE	NA	NA	NA	NA	NA	NA	NA	NA	NA	NA	NA	NA	2	Canonical_RBP
ENSG00000054267	ARID4B	Tudor-knot	NA	NA	TRUE	NA	NA	NA	NA	NA	TRUE	NA	NA	NA	NA	NA	NA	2	Canonical_RBP
ENSG00000156469	MTERF3	mTERF	NA	NA	NA	NA	NA	NA	NA	NA	TRUE	NA	TRUE	NA	NA	NA	NA	2	Canonical_RBP
ENSG00000122729	ACO1	Aconitase,Aconitase_C	NA	NA	NA	NA	TRUE	NA	NA	NA	NA	NA	NA	TRUE	NA	NA	NA	2	Canonical_RBP
ENSG00000132541	RIDA	Ribonuc_L-PSP	NA	NA	NA	NA	NA	NA	NA	TRUE	NA	NA	NA	NA	NA	TRUE	NA	2	Canonical_RBP
ENSG00000272886	DCP1A	DCP1	NA	TRUE	NA	NA	NA	NA	NA	NA	NA	TRUE	NA	NA	NA	NA	NA	2	Canonical_RBP
ENSG00000080503	SMARCA2	ResIII,BRK	NA	NA	NA	NA	TRUE	NA	NA	NA	NA	TRUE	NA	NA	NA	NA	NA	2	Canonical_RBP
ENSG00000106591	MRPL32	Ribosomal_L32p	NA	NA	NA	NA	NA	NA	NA	TRUE	TRUE	NA	NA	NA	NA	NA	NA	2	Canonical_RBP
ENSG00000132740	IGHMBP2	R3H,ResIII	NA	NA	TRUE	NA	NA	NA	NA	NA	NA	NA	TRUE	NA	NA	NA	NA	2	Canonical_RBP
ENSG00000205609	EIF3CL	eIF-3c_N	NA	NA	NA	NA	NA	NA	NA	NA	NA	NA	NA	NA	NA	TRUE	TRUE	2	Canonical_RBP
ENSG00000048544	MRPS10	Ribosomal_S10	NA	NA	NA	NA	NA	NA	NA	NA	TRUE	NA	TRUE	NA	NA	NA	NA	2	Canonical_RBP
ENSG00000144535	DIS3L2	RNB	NA	NA	NA	NA	NA	NA	NA	NA	NA	NA	NA	NA	NA	TRUE	TRUE	2	Canonical_RBP
ENSG00000254093	PINX1	G-patch	NA	NA	TRUE	NA	NA	NA	NA	NA	TRUE	NA	NA	NA	NA	NA	NA	2	Canonical_RBP
ENSG00000078328	RBFOX1	Fox-1_C,RRM_1	NA	NA	NA	NA	NA	NA	NA	NA	NA	NA	NA	NA	NA	TRUE	TRUE	2	Canonical_RBP
ENSG00000161642	ZNF385A	zf-met,zf-C2H2_jaz	TRUE	NA	NA	NA	NA	NA	NA	NA	NA	NA	TRUE	NA	NA	NA	NA	2	Canonical_RBP
ENSG00000165458	INPPL1	Exo_endo_phos	NA	TRUE	NA	NA	NA	NA	NA	NA	NA	NA	NA	TRUE	NA	NA	NA	2	Canonical_RBP
ENSG00000135114	OASL	OAS1_C	NA	NA	NA	NA	NA	NA	NA	TRUE	TRUE	NA	NA	NA	NA	NA	NA	2	Canonical_RBP
[truncated: 965 more rows]

## Sheet: Table S4
Supplementary Table S4. The sequences of siRNAs, sh/sgRNAs and plasmids used in this study.
Items	Sequences
siSRPK1	5'-GGUCAGUCAUUCAGGUGAACAA-3'
siTOP2A	5'-CUAUUCAUCUUUCCCGAGA-3'
siALDH18A1	5'-GTTCGTTCTTGGAGCAACA-3'
siPDIA4	5'-CTCCAGAACCCAGGAAGAAAT-3
siCENPF	5′-GACCCAGAAACUAGCUUAUTT-3'
siBZW2	5′-TGATGTTCTGAGCGAAGAA-3'
siFAM83A	5'-GGAGUGUGGAAGGAGAGAUTT-3'
siKIF20A	5′-GGCCAGGUUUCUGCCAAAATT-3'
siPRC1	5′-CCTGAAGGAAAGACTCATCAA-3'
siTIMELESS	5′-GCCUACAUGUGCUAGAGAUTT-3′
human-TIMELESS-sgRNALGE-4(LentiV2-gRNA/Cas9/Puro)-1	GAGTACCTTTTTGATGAAAC
human-TIMELESS-sgRNALGE-4(LentiV2-gRNA/Cas9/Puro)-2	GATAGGTTTGGCGTTTGAGC
Mus-Timeless-shRNALV16(U6/Luciferase17&Puro)	TGATCAGGCTGATGGTAAATT
human-TF-shRNALV1(U6/GFP)	ACTACAATAAGAGCGATAATT
Mus-Tf-shRNALV1(U6/GFP)	CGGCAATTTCTGTTTGTTCAA
pcDNA3.1(+)/CNOT3	ATGGCGGACAAGCGCAAACTCCAAGGTGAGATTGATCGCTGCCTCAAGAAGGTGTCCGAGGGCGTGGAGCAGTTTGAAGATATTTGGCAGAAGCTCCACAATGCAGCCAACGCGAACCAGAAAGAAAAGTATGAGGCTGACCTAAAGAAGGAGATTAAGAAGCTACAACGGCTGAGGGACCAAATCAAGACATGGGTAGCGTCCAACGAGATCAAGGACAAGAGGCAGCTTATAGACAACCGCAAGCTCATTGAGACGCAAATGGAACGGTTCAAAGTTGTGGAACGAGAGACCAAAACCAAAGCTTACAGCAAAGAGGGCCTGGGCCTGGCCCAGAAGGTAGATCCTGCCCAGAAGGAGAAGGAAGAGGTTGGCCAGTGGCTCACGAATACCATCGAC…
Abbreviations: ALDH18A1, Aldehyde dehydrogenase 18 family member A1; BZW2, Basic leucine zipper and W2 domains 2; CENPF, Centromere protein F; CNOT3, Ccr4-Not transcription complex subunit 3; FAM83A, Family with sequence similarity 83 member A; KIF20A, Kinesin family member 20A; PDIA4, Protein Disulfide Isomerase Family A Member 4; PRC1, Protein regulator of cytokinesis 1; SRPK1, SRSF Protein Kin…

## Sheet: Table S5
Supplementary Table S5. Primer sequences for RT-qPCR.
Primer	Forward (5′→3′)	Reverse (5′→3′)
SRPK1 (human)	ATCCGAAAGTTAGGCTGGGG	GGTCTGAATTGCGAACTGACT
TOP2A (human)	AGTGTCACCATTGCAGCCTGT	CAATGTAGGTGTCTGGGCGG
ALDH18A1(human)	CGGTGGTGAGGAAGATACTTTG	TGTTGGTTGAAGGGCTGGAA
PDIA4 (human)	ACGTCCAGCAGGGCTC	CTAGGACTTTGCTCCGCCAA
CENPF (human)	CGTCCCCGAGAGCAAGTTTA	ACTGCCTTTGCTGCTTTTCC
BZW2 (human)	CCTCGGACAGGTGAGAAGC	TCGAATTTCTCTTTTTCATCCCTTT
FAM83A (human)	GCTCTTCCAGGAGATGTGTGA	GAAGCTGCCACCTGTAAGA
KIF20A (human)	AGAAGAGATTCAGGAGCGGG	AACCTTTGTGACCGCCGTAG
PRC1 (human)	CCGCCATGAGGAGAAGTGAG	TCTCCTTCTTCCTTGATATGCTTCT
TIMELESS (human)	GCTGACCTTGATCAGGAGAAGATTG	CAGGCCGCTGAGGTGAATC
CNOT3 (human)	GGACGTTCCACAGACAGTGA	GAGGGTGCTGGTTGCTGT
ACTIN (human)	CTCCATCCTGGCCTCGCTGT	GCTGTCAACTTCACCGTTCC
GAPDH (human)	AGAAGGCTGGGGCTCATTTG	AGGGGCCATCCACAGTCTTC
TF (human)	ATGCCAAGCTGTACCTGGGATAT	GTGACCTCAGACACGTCCTTATC
TFRC (human)	GTTGAATTGAACCTGGAC	AAGTAGCACGGAAGAAGT
STEAP3 (human)	GCCGCAGAGCCACCAA	CTCCCACCACCACTTTGAAA
DMT1 (human)	TGTGTTCTACTTGGGTTGGCA	CTGGCTCTGATGGCTACCTG
LSM6 (human)	AAAGCAAATCATCGGACGACC	GTACAACACATTGTTTCCTCGGA
LETMD1 (human)	GTGGTAACCAAGACAAAAGCGA	GCATCAGCCCATAACATCTGC
BRI3BP (human)	CCGCTTCTTCTGGATCGTG	GGACTGCTTCGCCAGTAGA
CPVL (human)	TGGAAGGTGATTGTTTCGCTG	GTCTCCCTTAGGTGGCATGGA
DIS3 (human)	ATGATAGAGCGATTCGAGTAGCA	GTTCGGGGTTAGCAGTTAGGC
GCA (human)	CAGGCCCAGCTATACTCCTC	TGTGATCTCTATCCAACATGGCA
GSR (human)	CACTTGCGTGAATGTTGGATG	TGGGATCACTCGTGAAGGCT
SRSF10 (human)	CCAGGGGGATCGAAAGACAC	GTGGTCTTCCAGTCGGTCTAC
RBBP4 (human)	ATGACCCATGCTCTGGAGTG	GGACAAGTCGATGAATGCTGAAA
ADAR (human)	GCCATCTGCTTTGCCACTT	CCCTTCAGCCACATCCTTC
ALDH18A1 (human)	GCCATCTGCTTTGCCACTT	CCCTTCAGCCACATCCTTC
TXNRD1 (human)	GGCAACACAGCTCACAAGAA	CGCTGTTTTCACAGAGGTCA
LACTB (human)	GTGGTTGGAGTTTCTGTAGATGGAA	GTGGTTGGAGTTTCTGTAGATGGAA
RPL4 (human)	GCCAGGGTGCTTTTGGAAAC	GGGCAGAACAGATGGCGTAT
FBXL20 (human)	TAGCCAGGTGAAGCATTGAG	AGAGGGTGCTTCTTCTTGGA
PLCB4 (human)	CGGGAAGTCTTCGGTAGAAA	CCCAGCAGTCAAGTTCAACA
TRIP13 (human)	AACTCCCCTTTCTGGCTCAT	AACTCCCCTTTCTGGCTCAT
CACNA2D1 (human)	GCTCATTCTGGTGGACGTGAG	TCACGGCATCTTTCAACACCT
RHEB (human)	CTATCTTTCCTCAGACATACTCCA	CACCATATCCAACAATTTGCCATG
ERP44 (human)	CCTGTGCCAGGCCTCAATAC	TGGCACTGGGCTTCCTGATA
Actin (Mus)	AACAGTCCGCCTAGAAGCAC	CGTTGACATCCGTAAAGACC
Tf (Mus)	AACCCACCAACTATACCTACACT	GTCTGTGAGGTCGCACTCG
Timeless (Mus)	TTCAGAGGACTCGCGGAGA	CCTTCACACTCTCCAGGCAA
Abbreviations: ACTIN, Actin Beta; ADAR, Adenosine Deaminase RNA Specific; ALDH18A1, Aldehyde Dehydrogenase 18 Family Member A1; BRI3BP, BRI3 Binding Protein; BZW2, Basic Leucine Zipper And W2 Domains 2; CACNA2D1, Calcium Voltage-Gated Channel Auxiliary Subunit Alpha2delta 1; CENPF, Centromere Protein F; CNOT3, Ccr4-Not Transcription Complex Subunit 3; CPVL, Carboxypeptidase Vitellogenic Like; DIS…

## Sheet: Table S6
Supplementary Table S6. Primer sequences used for PAT assays.
Primer	Sequence
Oligo [dT]-anchor primer	GCGAGCTCCGCGGCCGCGTTTTTTTTTTTT
TF specific primer	AGCCACCTGCACTTTCACCATCATTCAATCTGTCTCCTAT
GAPDH specific primer	AGGGTGGTGGACCTCATGGCCTAC
Abbreviations: GAPDH, glyceraldehyde-3-phosphate dehydrogenase; Oligo [dT]-anchor primer, Oligodeoxythymine-anchor primer; TF, Transferrin.

## Sheet: Table S7
Supplementary Table S7. The antibodies used in this study.
Antibody	Clone #	Dilution	Application	Brand	Cat.
Recombinant anti-TIMELESS antibody	EPR5275	1:1000/1:100	Western blotting, RIP, IF	Abcam	ab109512
Anti-TIMELESS antibody	/	1:50	IP	Abcam	ab72458
Recombinant anti-TF antibody	RM2060	1:1000	Western blotting	Abcam	ab318997
Anti-Transferrin	/	1:200	IF	Abcam	ab82411
Recombinant anti-TFRC antibody	EPR20584	1:1000	Western blotting	Abcam	ab214039
STEAP3 Polyclonal antibody	/	1:1000	Western blotting	Proteintech	28478-1-AP
DMT1 Polyclonal antibody	/	1:800	Western blotting	Proteintech	20507-1-AP
CNOT3 Polyclonal antibody	/	1:1000/1:400	Western blotting, IP, IF	Proteintech	11135-1-AP
GAPDH Polyclonal antibody	/	1:10000	Western blotting	Proteintech	10494-1-AP
Lamin B1 Polyclonal antibody	/	1:10000	Western blotting	Proteintech	12987-1-AP
Anti-6×His Tag Rabbit Recombinant Antibody	/	1:8000	Western blotting	FITGENE	FI01107
Anti-GST Tag Mouse Recombinant Antibody	/	1:5000	Western blotting	FITGENE	FI01109
PE anti-mouse CD3ε Antibody	145-2C11	1:500	FC	BioLegend	100308
PE/Cyanine7 anti-mouse CD45 Antibody	30-F11	1:500	FC	BioLegend	103114
Pacific Blue™ anti-mouse CD4 Antibody	GK1.5	1:500	FC	BioLegend	100428
APC anti-mouse CD8a Antibody	53-6.7	1:500	FC	BioLegend	100712
FITC anti-mouse F4/80 Antibody	BM8	1:500	FC	BioLegend	123108
anti-mouse/human CD11b Antibody	M1/70	1:500	FC	BioLegend	101224
PE anti-mouse CD86 Antibody	GL-1	1:500	FC	BioLegend	105008
APC anti-mouse CD206 (MMR) Antibody	C068C2	1:500	FC	BioLegend	141733
Anti-mouse CD16/32 Antibody	93	01:50:00	FC	BioLegend	101319
Anti-4 Hydroxynonenal antibody [HNEJ-2]	HNEJ-2	1:25	IF	Abcam	ab48506
CD8α Rabbit mAb	D4W2Z	1:200	IF	CST	98941S
CD4 Rabbit mAb	D7D2Z	1:100	IF	CST	25229S
CD86 Rabbit mAb	E5W6H	1:200	IF	CST	19589S
CD206 Rabbit mAb	E6T5J	1:200	IF	CST	24595S
Anti-Cytokeratin 7 Mouse mAb	7D8G8	1:100	IF	Servicebio	GB12225
Anti-PD-L1 antibody	EPR19759	1:100	IF	Abcam	ab213524
Abbreviations: APC, Allophycocyanin; CNOT3, Ccr4-Not transcription complex subunit 3; CST, Cell Signaling Technology; DMT1, divalent metal transporter 1; FC, Flow cytometry; FITC, Fluorescein isothiocyanate; GAPDH, Glyceraldehyde-3-phosphate dehydrogenase; GST, Glutathione S-transferase; His, Polyhistidine; IF, Immunofluorescence; IP, Immunoprecipitation; mAb, Monoclonal antibody; PD-L1, programm…

## Sheet: Table S8
Supplementary Table S8. The sequences of Luciferase Reporter Assay and GST pull-down Assay.
Construct	Sequence	Applications
TIMELESS CDS sequence (pcDNA3.1）	GCCACCATGGACTTGCACATGATGAACTGTGAACTTCTAGCCACATGTAGTGCCCTTGGGTACTTGGAGGGAGACACTTACCATAAGGAACCAGATTGCTTAGAGAGCGTGAAGGATCTGATCCGCTATTTGAGGCATGAGGATGAGACACGAGATGTGCGGCAGCAGCTGGGGGCAGCCCAGATCCTACAGAGCGACCTTCTGCCCATCCTCACCCAGCACCACCAGGACAAGCCTCTCTTTGATGCTGTTATCAGACTGATGGTGAACTTGACACAACCAGCCTTGCTCTGTTTTGGCAATCTGCCTAAGGAGCCCAGCTTTCGGCACCATTTTTTGCAGGTGCTAACTTATTTGCAGGCCTACAAAGAGGCCTTTGCCAGTGAGAAGGCTTTTGGA…	Luciferase Reporter Assay
TF promoter (vector PGL3-Basic)	ACCTCTTTACCATTATTCTCTAACGCATTCCTTAGTACTCTTCCCCCATCCCTCACTCACTACACAACAGTACACTAAACTTGGATAGAGACTACAGGCACTTTCCCAGGGGCTGTATAAGGTTGCTCTCTCTGCCTGCAACATTCTTCTCCAGATATCTGCAAGGCTATCTCACCTCCTTCACGTTTACTCAATATCTTTTTCTTCATAAAGCCTACCCTGATCACACCCTATTTAAGATTATAACCCCCTTCTCTTCCCACCCCAAGAAACATCCTCTGGAACCCCTTAACGTGTTTTGCTTTTTTCTCTTCCTAATTTATCATGTCTGATTAGTGTCTATGTCCTCCTGCTAGAATGTAAGCTCTGAAAGAACAGAAATCTTTGCCTGTTCTCATC…
TF-3'UTR-MUT	GGACTGAGGGGATGTGGCTGTCAAGGCCTTTCTAGGGGCGATGCTGTCTCTCCCTCAGCATAGGGAGTGGGCCCTTCCACCTCTGGCCTCTCTCCCCCAGGGCTGTGTCTGGCTGTCCCTGATAAAACTGTCTCTACCTGTGCAGTGTCGGAGCATGAGGCCACTAAGTGCCAGAGTTTCCGCGACCATATGAAAAGCGTCATTCCATCCGATGGTCCCAGTGTTGCTTGTGTGAAGAAAGCCTCCTACCTTGATTGCATCAGGGCCATTGCGGTAAGTCGCTGCTGCCTAAAAGAGAGT
TF-3'UTR-WT	GGACTGAGGGGATGTGGCTGTCAAGGCCTTTCTAGGGGCGATGCTGTCTCTCCCTCAGCATAGGGAGTGGGCCCTTCCACCTCTGGCCTCTCTCCCCCAGGGCTGTGTCTGGCTGTCCCTGATAAAACTGTGAGATGGTGTGCAGTGTCGGAGCATGAGGCCACTAAGTGCCAGAGTTTCCGCGACCATATGAAAAGCGTCATTCCATCCGATGGTCCCAGTGTTGCTTGTGTGAAGAAAGCCTCCTACCTTGATTGCATCAGGGCCATTGCGGTAAGTCGCTGCTGCCTAAAAGAGAGT
GST-TIMELESS	ATGGACTTGCACATGATGAACTGTGAACTTCTAGCCACATGTAGTGCCCTTGGGTACTTGGAGGGAGACACTTACCATAAGGAACCAGATTGCTTAGAGAGCGTGAAGGATCTGATCCGCTATTTGAGGCATGAGGATGAGACACGAGATGTGCGGCAGCAGCTGGGGGCAGCCCAGATCCTACAGAGCGACCTTCTGCCCATCCTCACCCAGCACCACCAGGACAAGCCTCTCTTTGATGCTGTTATCAGACTGATGGTGAACTTGACACAACCAGCCTTGCTCTGTTTTGGCAATCTGCCTAAGGAGCCCAGCTTTCGGCACCATTTTTTGCAGGTGCTAACTTATTTGCAGGCCTACAAAGAGGCCTTTGCCAGTGAGAAGGCTTTTGGAGTCCTC…	GST pull-down Assay
His-CNOT3	ATGGCGGACAAGCGCAAACTCCAAGGTGAGATTGATCGCTGCCTCAAGAAGGTGTCCGAGGGCGTGGAGCAGTTTGAAGATATTTGGCAGAAGCTCCACAATGCAGCCAACGCGAACCAGAAAGAAAAGTATGAGGCTGACCTAAAGAAGGAGATTAAGAAGCTACAACGGCTGAGGGACCAAATCAAGACATGGGTAGCGTCCAACGAGATCAAGGACAAGAGGCAGCTTATAGACAACCGCAAGCTCATTGAGACGCAAATGGAACGGTTCAAAGTTGTGGAACGAGAGACCAAAACCAAAGCTTACAGCAAAGAGGGCCTGGGCCTGGCCCAGAAGGTAGATCCTGCCCAGAAGGAGAAGGAAGAGGTTGGCCAGTGGCTCACGAATACCATCGAC…
Abbreviations: CNOT3, Ccr4-Not transcription complex subunit 3; GST, Glutathione S-transferase; His, Polyhistidine; MUT, Mutant; TF, Transferrin; WT, Wild Type.
